# Supplementary material for: Cuticular competing endogenous RNAs regulate insecticide penetration and resistance in a major agricultural pest
Source: BMC Biol. 2023 Sep 5;21:187. doi: 10.1186/s12915-023-01694-z (PMC10478477; doi:10.1186/s12915-023-01694-z)
Supplement: Supplementary file 2 — Additional file 2: Data S1-S6. Data S1. Identified miRNAs and other sequences from small RNA-Seq experiments. Data S2. Downregulated miRNAs from small RNA-Seq experiments of MR strain. Data S3. Downregulated mRNAs following treatment with synthetic miR-994. Data S4. Upregulated mRNAs based on cuticular RNA-Seq experiments. Data S5. Upregulated lncRNAs based on cuticular RNA-Seq experiments. Data S6. Target genes predication for lncRNA. [file 12915_2023_1694_MOESM2_ESM.xlsx]

## Sheet: Data S1
				Data S1. Identified miRNAs and other sequences from small RNA-Seq experiments.
				miRNAs	Sequence
				bantam	UGAGAUCAUUUUGAAAGCUGAU
				let-7	UGAGGUAGUAGGUUGUAUAGU
				miR-1	UGGAAUGUAAAGAAGUAUGGAG
				miR-10	ACCCUGUAGAUCCGAAUUUGUU
				miR-100	AACCCGUAAAUCCGAACUUGUG
				miR-1000	AUAUUGUCCUGUCACAGCAGU
				miR-11	CAUCACAGUCUGAGUUCUUGCU
				miR-11593	UCCAUGAAAUUCUGUAAUUCUG
				miR-11595	UAUGUUGUUGUCACCGGGAGGACC
				miR-11596	UCCUGGAGGUUCAGCCGGAGUAGU
				miR-11597	UAUAUGGUGCGAACAGCACGACGUC
				miR-12	UGAGUAUUACAUCAGGUACUGG
				miR-124	UAAGGCACGCGGUGAAUGCCA
				miR-125	UCCCUGAGACCCUAACUUGUGA
				miR-137	UAUUGCUUGAGAAUACACGUAG
				miR-13a	UAUCACAGCCAUUUUGACGAGUU
				miR-13b	UAUCACAGCCAUUUUGACGAGUU
				miR-14	UCAGUCUUUUUCUCUCUCCUAU
				miR-184	UGGACGGAGAACUGAUAAGGGC
				miR-190	AGAUAUGUUUGAUAUUCUUGGUUG
				miR-193	UUGGGAUUUUUUAGAUCAGCAG
				miR-210	UUGUGCGUGUGACAGCGGCUAU
				miR-219	UGAUUGUCCAAACGCAAUUCUUG
				miR-252	CUAAGUACUAGUGCCGCAGGAG
				miR-263a	AAUGGCACUGGAAGAAUUCACGGG
				miR-263b	CUUGGCACUGGGAGAAUUCACAG
				miR-275	UCAGGUACCUGAAGUAGCGCGCG
				miR-276a	UAGGAACUUCAUACCGUGCUCU
				miR-276b	AGCGAGGUAUAGAGUUCCUACG
				miR-281	AAGAGAGCUAUCCAUCGACAGUC
				miR-282	ACAUAGCCUAAAAGAGGUUAGG
				miR-283	AAAUAUCAGCUGGUAAUUCUGG
				miR-284	GUCAGCAACUUGAUUCCAGCAA
				miR-286	UGACUAGACCGAACACUCGUGCU
				miR-2a	UAUCACAGCCAGCUUUGAUGAGCU
				miR-2a-2	UCACAGCCAGCUUUGAUGAGCUA
				miR-2b	UAUCACAGCCAGCUUUGAGGAGCG
				miR-2c	UCACAGCCAGCUUUGAUGAGCA
				miR-304	UAAUCUCAAUUUGUAACUGUGAG
				miR-305	AUUGUACUUCAUCAGGUGCUCUGG
				miR-306	CCAGGUACUUAGUGACUCUCA
				miR-307	UCACAACCUCCUUGAGUGAGCGA
				miR-308	CGCAGUAUAUUUUUGUGUUAUG
				miR-309a	UCACUGGGUAAAGUUUGUCCCA
				miR-309b	UCACUGGGUAAAGUUUGUCCU
				miR-315	UUUUGAUUGUUGCUCAGAAAGCC
				miR-316	UGUCUUUUUCCGCUUACUGUCG
				miR-318	UCACUGGGCUUUGUUUAUCUCA
				miR-375	UUUGUUCGUUUGGCUUAAGUUA
				miR-4	AUAAAGCUAGACAACCAUUGCA
				miR-5a	AAAGGAACGUUCGUUGUGAUAU
				miR-5b	UAUCACAGUGAUUUUCCUUGU
				miR-6	UAUCACAGUGGCUGUUCCUUAU
				miR-7	UGGAAGACUAGUGAUUUUGUUGUU
				miR-79	UAAAGCUAGAUUACCAAAGCAU
				miR-8	UAAUACUGUCAGGUAAAGAUGU
				miR-87	UUGAGCAAAAUUUCAGGUGUGUGA
				miR-927	UUUAGAAUUCCUACGCUUUACCG
				miR-929	AAAUUGACUCUAGUAGGGAGU
				miR-92b	AAUUGCACUAGUCCCGGCCUGC
				miR-932	UCAAUUCCGUAGUGCAUUGCAGU
				miR-958	UGAGAUUCUUCUAAUCUACUGG
				miR-970	UCAUAAGACACACGCGGCUAU
				miR-971	UUGGUGUUACUUCUUACAGUGA
				miR-980	UAGCUGCCUUGUGAAGGGCUUCC
				miR-981	UUCGUUGUCGACGAAACCUGCA
				miR-988	GUGUGAUUUGUAGCAAAGUGAU
				miR-993	GAAGCUCGUCUCUACAGGUAUCU
				miR-994	UAAGGAAAUAGUAGCCGUGAU
				miR-995	UAGCACCACAUGAUUCGGCUU
				miR-996	GGCGAACAUGGAUCUAGUGCACG
				miR-998	UAGCACCAUGAGAUUCAGCUC
				miR-999	UGUUAACUGUAAGACUGUGUCU
				miR-9b	UCUUUGGUGAUUUUAGCUGUAUG
				miR-9c	UCUUUGGUAUUCUAGCUGUAGA
				miR-iab-4	ACGUAUACUGAAUGUAUCCUGA
				novel-miR-1	uucgaucugcuucuguaacgauggu
				novel-miR-10	uaugggcugucuucggaggggcc
				novel-miR-100	aggaaaguucucugaucgccauu
				novel-miR-101	auuccgguuacguagauccgacu
				novel-miR-102	ugacuagauuucaugcucgucua
				novel-miR-103	ucauaagacacacgcggcuauu
				novel-miR-104	uguuaacuguaagacugugucuu
				novel-miR-105	auuacuuaaugauucuucugc
				novel-miR-107	aaucauucgagcggacucgcgaga
				novel-miR-108	uauguugauccgugcugaggcagcc
				novel-miR-109	auaacuguguccuuaagaacgu
				novel-miR-11	caggacugccuaguaaacgccuua
				novel-miR-110	aauugcacuagucccggccugca
				novel-miR-111	uagcaaugguaauaucgggcgagcu
				novel-miR-112	aacggcuggaggagcuuggcu
				novel-miR-113	ucagguaccugaaguagcgcgcga
				novel-miR-114	uaacuguguccuuaagaacgug
				novel-miR-115	guguuuuugcuuucauuugcaa
				novel-miR-116	aacuguguccuuaagaacgugu
				novel-miR-117	aaauaccgcaagacuuuuucga
				novel-miR-118	ccaagaagaaaaauggagacug
				novel-miR-119	ugguauccacuguaggccuauaug
				novel-miR-12	uuuuagguuggccuuaauuucagc
				novel-miR-120	acaagguuauguaguaacagaugg
				novel-miR-121	uaucacagugauuuuccuuguu
				novel-miR-122	cuauuuggauggugaaacucacgcc
				novel-miR-123	auuaguugaacucuucgagcugc
				novel-miR-124	uuggaccgucuagcacguugaaacu
				novel-miR-125	ugcgaaacuuguggaaaugacgu
				novel-miR-126	cugagacugcuugucggacugcugg
				novel-miR-127	auggcuguacugccucagaacuauc
				novel-miR-128	cugucauggaauugcucuuuuugu
				novel-miR-129	cauggaagacuagugauuuugu
				novel-miR-13	cuacggacuucugaucuagca
				novel-miR-130	uaauguugcauuggagacuuuugc
				novel-miR-131	uuauaaaauaguacucagcucuggu
				novel-miR-132	ugugauugcagcuucucgacgucga
				novel-miR-133	ucggugggacuuucguccguuu
				novel-miR-134	cauugacugcggugauuuugucauc
				novel-miR-135	aauguugcagcuguaaaauguuugc
				novel-miR-136	caaagcguuuggauucugaaacg
				novel-miR-137	ucacugggcuuuguuuaucucau
				novel-miR-138	uaucgaucugaaauuuugcac
				novel-miR-139	uugguauugaaaaguggaauugugc
				novel-miR-14	uuuugaagcaguugagaaucguua
				novel-miR-140	uaucacagugauuuuccuuguu
				novel-miR-141	ucucgaacucucgacgagucacuua
				novel-miR-142	acaaguuuugaucuccgguauu
				novel-miR-143	gaguguuugguuguaaagc
				novel-miR-144	uggaauguaaagaaguauggagc
				novel-miR-145	uuccgaucguucaguuuguaugg
				novel-miR-146	uucugucgcgucguuguauaggc
				novel-miR-147	uaccgaguuguugacgagugcucuc
				novel-miR-148	uuugagggcuuuugaaaacuaa
				novel-miR-149	cauauucgugacuaugaucaaucau
				novel-miR-15	acuauuuuuaacucaaagaggc
				novel-miR-150	cuguguggcucuuggcgaa
				novel-miR-151	cugcugcuacggcuuugc
				novel-miR-152	augacugucaacagugacgug
				novel-miR-153	aauaacugugucuuuaagaacg
				novel-miR-154	uauuguacuucaucaggugcucugg
				novel-miR-155	uaucacaguggcuguuccuuaua
				novel-miR-156	uaauucucuggagggucccuugg
				novel-miR-157	guuagucgccgcaucuuuucguaga
				novel-miR-158	uuccgaucguucaguuuguaugg
				novel-miR-159	uauagugguccgaucugaaca
				novel-miR-16	uaauacugucagguaaagauguc
				novel-miR-160	augacgaguaggcaggcggu
				novel-miR-161	uuguugacgagugcucucaga
				novel-miR-162	uagcaccacaugauucggcuuu
				novel-miR-163	cuugugcgugugacagcggcuauu
				novel-miR-164	auugacgguugcaaauuuucugc
				novel-miR-165	caucugguagacuuuuggucc
				novel-miR-166	cagugaaguauuuagggcucauc
				novel-miR-167	caucacaguggcuguucuuuau
				novel-miR-168	ugcggcugugaaaugagugca
				novel-miR-169	uuccgcuguggucuggcauccaua
				novel-miR-17	uaauuguagacaucacuuugg
				novel-miR-170	ugagauucuucuaaucuacuggc
				novel-miR-171	uaugacugucaacagugac
				novel-miR-172	uuggacgaagaucuucuguagu
				novel-miR-174	uuacuucuggguugcuaacuuuga
				novel-miR-175	uaacuguguccuuaagaacgug
				novel-miR-176	auauagcugucauacaaacugaac
				novel-miR-177	ugugugccuuguuguaga
				novel-miR-178	ugagauucuucuaaucuacuggc
				novel-miR-179	uuuguuaccgauuauucugagca
				novel-miR-18	ugggguuggacgugacugucaacc
				novel-miR-180	guguuugugaucgaucgacuaguc
				novel-miR-181	uauuaacgguugaaauuuga
				novel-miR-182	ugugcguauaugcuuaugaggacg
				novel-miR-184	uuccgaucguucaguuuguaugg
				novel-miR-185	uuugaucagucaguuuguauggc
				novel-miR-186	uagcaccauucgaaaucagug
				novel-miR-187	uguccaugaaauucuguaauuc
				novel-miR-188	aaguucaguagguuuugacgu
				novel-miR-189	uaucacagccagcuuugaggagcgu
				novel-miR-19	gcacuucaugggcgguuuugguuuu
				novel-miR-191	cuugucacgaucugcuga
				novel-miR-192	cuacccuguaguuccgggcuuuu
				novel-miR-193	aaagguuggagacuguacuuguac
				novel-miR-194	auggguguacgugagcaaau
				novel-miR-195	ugggguuggacgucucugucaaccg
				novel-miR-196	gcacauguucgaauucuacgu
				novel-miR-197	aaagguuggagacuguacuuguac
				novel-miR-198	uaaagcuagauuaccaaagcauu
				novel-miR-199	uauugcacaauccccggccuga
				novel-miR-2	auugacuguggcuacugc
				novel-miR-20	uauggguuuuuguguuucuuguauu
				novel-miR-200	acuuacaacguuauucgaggcg
				novel-miR-202	auuuugauuguugcucagaaagcc
				novel-miR-203	uuuguucguuuggcuuaaguuau
				novel-miR-204	uaagcagaacuuaagugacaa
				novel-miR-205	gaacuucguacugauugcgcuaaca
				novel-miR-206	ucacagccagcuuugaugagcauu
				novel-miR-208	aacugugucuuuaagaacgugu
				novel-miR-209	cgacuguuuguuugaugac
				novel-miR-21	aaccuuuuuuccaucucaccag
				novel-miR-210	uacaauauccagaacgaaguugcgc
				novel-miR-211	agacuuacgccugaacaacgu
				novel-miR-212	uaaacuuggagacuguguacuca
				novel-miR-213	uaauggcacuggaagaauucacggg
				novel-miR-215	ugugacgggugcuauguaaugu
				novel-miR-216	uccugcgcgaguugaacucggu
				novel-miR-217	auagcguugcgacgauuguuuga
				novel-miR-218	cguacccguacucguaaacucuaca
				novel-miR-219	auagcugucauacaaacugaacg
				novel-miR-22	auguauguacguacucgaugga
				novel-miR-220	uauauggugcggacagcacgacgu
				novel-miR-221	uaacuguguccuuaagaacgug
				novel-miR-222	uuugaucggucaguuuguauggc
				novel-miR-223	ugagacguucuguuagaaauauaug
				novel-miR-224	acuuacaacguuauucgaggcg
				novel-miR-225	ucagucuuuuucucucuccuaua
				novel-miR-226	acauaacuguguccauaagaac
				novel-miR-227	ugagaucauuuugaaagcugauu
				novel-miR-228	ugugucucgucguaaauucugugcg
				novel-miR-229	ucacagagacuucgucgggcag
				novel-miR-23	cgacuguuuguuugaugac
				novel-miR-230	acuuacaacguuauucgaggcg
				novel-miR-231	uaguucggaaagcacuuguuacucu
				novel-miR-232	ucuguuucgucggcgucgucg
				novel-miR-24	uccauacuccucuggacuggugacc
				novel-miR-26	auggcuguacugccucagaacuacc
				novel-miR-27	ugauuuguuagaugacuuuuaac
				novel-miR-28	gcugugacgauagcaccgaugaugc
				novel-miR-29	caaaguuggugaagaagu
				novel-miR-3	uauagugguccgaucugaacaau
				novel-miR-30	uaucacagugauuuuccuuuaua
				novel-miR-31	uaacuguguccauaagaacgug
				novel-miR-32	uuuacuggcguagacacc
				novel-miR-33	uguguuggagcagaaguuuucg
				novel-miR-34	uaacuguguccuuaagaacgug
				novel-miR-35	uucuggauaaguaggaguuua
				novel-miR-36	ccauucagcaggcuggagaagugu
				novel-miR-37	auuaugugugucggcuaauuaagcu
				novel-miR-38	gcuuugucgauccugcgaauucagc
				novel-miR-39	aucucuacagucagggcugucugua
				novel-miR-4	augacugucaacagugacgug
				novel-miR-40	uauucugcguuggauuucgaga
				novel-miR-41	uaaaguaaauagucuggauugaug
				novel-miR-42	uguucaaagccaaaccguaggcgug
				novel-miR-43	ucacagccagcuuugaugagcuag
				novel-miR-44	ucacagccagcuuugaugagcuua
				novel-miR-45	uaaauaucagcugguaauucuggg
				novel-miR-46	cuaaggaaauaguagccgugau
				novel-miR-47	aaaagaaggaauauggagcuga
				novel-miR-48	cacuuacaacguuauucgaggc
				novel-miR-49	uuauuacugugaucuccguugaau
				novel-miR-5	ugugugauuuguagcaaagugauu
				novel-miR-50	uuucgaucguucaguuuguauga
				novel-miR-51	uuuucgauguccucaaguagcguug
				novel-miR-52	gauuuugaucguucaguuugu
				novel-miR-53	ggcaaagaucgcgcugaugaacgcc
				novel-miR-54	agugcugacaauccugcugaucuag
				novel-miR-55	uggcaagaugucggaauagcug
				novel-miR-56	uuuacguuggguccggcaagaag
				novel-miR-57	uucuuuggugauuuuagcuguaug
				novel-miR-58	uaggaacuuaauaccgugcucuu
				novel-miR-59	cacuaacaacagaacagcaugau
				novel-miR-6	ucuggcuuagaacaauucuagc
				novel-miR-60	auguauguacguacucgaugg
				novel-miR-61	uccugcgcgaguugaacucggu
				novel-miR-62	uuuuggucugguggaaucauc
				novel-miR-64	auguauguacguacucgaugga
				novel-miR-65	cauuguuggugguguuaaugcuggu
				novel-miR-66	uaggaacuucauaccgugcucuu
				novel-miR-67	auggcuguacugccucagaacuacc
				novel-miR-68	uaucacagccauuuugaugaguuu
				novel-miR-69	uguaagcguuggugguaggcgug
				novel-miR-7	uaucacagccauuuugacgaguuu
				novel-miR-70	ucagcugucuauacacucuagc
				novel-miR-71	ugacuagaccgaacacucgugcua
				novel-miR-72	uuugauacgaauuguggcuagac
				novel-miR-73	uuggagguagcucuuggucgccgca
				novel-miR-75	caaauucgguucuagagagguuug
				novel-miR-76	ugugaauaugagcucguuuccuugg
				novel-miR-78	uaagaucucaggcuguuaaucgucg
				novel-miR-79	ugugacgugaugugaugugauguga
				novel-miR-8	uuuguugguaggagcugaauucgc
				novel-miR-80	ugaacacagcuggugguaucucagu
				novel-miR-81	gaugagugacuuguagagu
				novel-miR-82	uaucacagccauuuugacgaguuu
				novel-miR-83	uauucugcguuggauuucgaga
				novel-miR-84	aauguugcagcuguaaaauguuugc
				novel-miR-85	acauguagauucuggucucuuuuu
				novel-miR-86	uuugaucguucaguuuguaugg
				novel-miR-87	uuggaauuuaagugcgcucugccca
				novel-miR-88	uauggucggacgaaagcaugccc
				novel-miR-89	caacggaauaucuggacuaaggacg
				novel-miR-9	uagcugccuugugaagggcuuccu
				novel-miR-90	ucuuggcacugggagaauucaca
				novel-miR-91	uuccgaucguucaguuuguaugg
				novel-miR-92	cuggagcuggugcuggagcag
				novel-miR-93	aaaggcguuguggacuccgaagaua
				novel-miR-94	uuugucggauuguugaua
				novel-miR-95	acuuacaacguuauucgaggcg
				novel-miR-96	uuuuauaugauuuggacugucagc
				novel-miR-97	aaaacgauugccgccuuuagc
				novel-miR-98	acuuacaacguuauucgaggcg
				novel-miR-99	cccugcgcgaguugaacucggu

## Sheet: Data S2
Data S2. Downregulated miRNAs from small RNA-Seq experiments of MR strain.
miRNAs	miRNA_Seq	miRNA_Length	TMP values						FDR	log2FC	regulated
			R1	R3	R5	S1	S4	S6
miR-6	UAUCACAGUGGCUGUUCCUUAU	22	0	0	2.94474	3061.72	1075.57	1580.6	4.55e-30	-9.85617	down
miR-318	UCACUGGGCUUUGUUUAUCUCA	22	4.67537	8.5164	60.8579	13292	6822.8	11206.4	3.17e-22	-8.05907	down
miR-309a	UCACUGGGUAAAGUUUGUCCCA	22	0	0	0	55.2278	34.3504	38.081	5.84e-05	-8.04034	down
miR-286	UGACUAGACCGAACACUCGUGCU	23	0.779228	0.774219	32.3921	5137.76	4163.1	4287.24	2e-12	-7.85141	down
miR-5b	UAUCACAGUGAUUUUCCUUGU	21	0	0	0	23.669	16.06	53.5062	0.000314745	-7.57264	down
miR-994	UAAGGAAAUAGUAGCCGUGAU	21	18.7015	29.4203	148.709	8479.83	9608.31	10040.4	1.24e-20	-6.5974	down
miR-5a	AAAGGAACGUUCGUUGUGAUAU	22	0	0	1.96316	130.443	73.6081	163.411	2.92e-13	-6.49727	down
miR-309b	UCACUGGGUAAAGUUUGUCCU	21	0	0	0	26.2989	3.56888	9.64076	0.00607303	-6.43975	down
miR-4	AUAAAGCUAGACAACCAUUGCA	22	0	0	2.94474	105.722	68.2548	127.258	1.32e-12	-5.72875	down
miR-11595	UAUGUUGUUGUCACCGGGAGGACC	24	0.779228	0	23.5579	439.192	324.322	458.418	9.68e-05	-4.95941	down

## Sheet: Data S3
Data S3. Downregulated mRNAs following treatment with synthetic miR-994.
Genes	FPKM values						FDR	log2FC	regulated	NR_annotation
	mimic-1	mimic-2	mimic-3	NC-1	NC-2	NC-3
LOC109579949	0.175254	0.119069	0.155231	40.7734	45.6155	21.3976	2.57e-63	-6.30782	down	hypothetical protein KGM_04876 [Danaus plexippus]
LOC105222970	2.78812	0.861686	0.761164	248.477	26.2119	123.046	3.71e-10	-3.40399	down	PREDICTED: vitellogenin-2-like [Bactrocera dorsalis]
LOC105222971	6.0417	2.28546	0.427971	514.041	169.146	208.71	8.48e-10	-3.35301	down	vitellogenin-1-like precursor [Bactrocera dorsalis]
LOC105230839	0.056273	0.04303	0.071924	1.97513	0.575993	1.19119	4.23e-09	-2.97681	down	PREDICTED: probable cytochrome P450 313a4 [Bactrocera dorsalis]
LOC105231750	0.554127	1.70319	2.64801	23.2869	14.8643	18.8119	6.67e-09	-2.75273	down	PREDICTED: LOW QUALITY PROTEIN: V-type proton ATPase 116 kDa subunit a isoform 1-like [Bactrocera dorsalis]
LOC105232304	0.173137	0.099185	0.909934	10.9584	8.24827	8.64921	8.72e-07	-2.74767	down	PREDICTED: long-chain-fatty-acid--CoA ligase bubblegum-like [Bactrocera dorsalis]
LOC105227741	4.76625	7.77532	15.802	113.81	83.2041	77.4737	7.67e-10	-2.7007	down	PREDICTED: LOW QUALITY PROTEIN: alpha-N-acetylgalactosaminidase [Bactrocera dorsalis]
LOC105232395	10.3538	16.0589	22.7038	90.3673	125.22	131.766	2.7e-14	-2.58031	down	PREDICTED: chitinase-3-like protein 1 [Bactrocera dorsalis]
LOC105229102	4.61673	1.45548	1.27971	42.6822	41.5529	10.7771	8.49e-06	-2.47687	down	--
LOC105226031	4.99967	3.59019	14.6446	75.3252	54.7576	80.4792	1.14e-06	-2.43179	down	PREDICTED: fatty acid synthase [Bactrocera dorsalis]
LOC105229528	1.45396	1.78497	8.34061	41.223	40.0136	52.203	1.5e-05	-2.40331	down	PREDICTED: uncharacterized protein LOC105229528 [Bactrocera dorsalis]
LOC105224215	0.720353	0.672131	1.59907	9.03629	4.39782	8.63599	4.02e-07	-2.34632	down	PREDICTED: uncharacterized protein LOC105224215 [Bactrocera dorsalis]
LOC105231669	2.11544	2.39185	2.78913	12.632	16.3734	9.68289	8.05e-16	-2.30092	down	PREDICTED: uncharacterized protein LOC105231669 [Bactrocera dorsalis]
LOC105233446	5.70097	20.6489	42.2567	165.087	229.659	231.186	3.53e-05	-2.27101	down	PREDICTED: phospholipase A1-like [Bactrocera dorsalis]
LOC105227112	1.15024	1.24994	3.14069	17.1692	7.86467	14.2	2.42e-06	-2.25599	down	PREDICTED: uncharacterized protein LOC105227112 isoform X1 [Bactrocera dorsalis]
LOC105227993	3.50399	2.47089	5.1514	8.62597	55.2052	34.9677	5.1e-05	-2.2318	down	PREDICTED: dopamine N-acetyltransferase-like [Bactrocera dorsalis]
LOC105223473	1.07859	1.69826	4.96862	33.0718	12.6499	20.2383	0.00011153	-2.17872	down	PREDICTED: lectin subunit alpha-like [Bactrocera dorsalis]
LOC105231786	1.39304	0.723827	3.38463	13.7641	11.2792	14.2863	3.44e-05	-2.15822	down	PREDICTED: acyl-CoA Delta(11) desaturase [Bactrocera dorsalis]
LOC105231948	16.3461	2.54544	13.6198	88.7288	173.923	52.5362	0.000257052	-2.15331	down	PREDICTED: protein yellow-like, partial [Bactrocera dorsalis]
LOC105224718	3.46497	3.2217	3.74194	24.7337	116.041	6.44005	0.000584729	-2.14333	down	PREDICTED: membrane-bound alkaline phosphatase-like [Bactrocera dorsalis]
LOC105224964	3.41564	2.46769	11.6736	64.5874	30.2029	42.3301	0.000193794	-2.11796	down	PREDICTED: synaptic vesicle glycoprotein 2A-like, partial [Bactrocera dorsalis]
LOC105230834	1.36089	0.080097	0.958929	12.3519	12.4538	5.13511	0.0012219	-2.04686	down	PREDICTED: probable cytochrome P450 313a4 [Bactrocera dorsalis]
LOC105228937	1.04684	0.614391	0.966206	18.8432	1.02594	11.2001	0.00125033	-2.04199	down	PREDICTED: nose resistant to fluoxetine protein 6 [Bactrocera dorsalis]
LOC105229834	127.572	110.353	159.523	741.886	536.699	468.468	3.58e-11	-2.04011	down	PREDICTED: alcohol dehydrogenase [Bactrocera dorsalis]
LOC105233159	0.38104	0.503254	0.443307	4.73187	1.43743	1.85161	9.9e-05	-2.03669	down	PREDICTED: probable cytochrome P450 6t1 [Bactrocera dorsalis]
LOC105224832	0.075574	0.219713	0.697787	4.08648	2.9971	1.83031	0.000792114	-2.03096	down	PREDICTED: uncharacterized protein LOC105224832 [Bactrocera dorsalis]
LOC105228765	1.63403	2.33605	4.41366	15.9863	19.5487	9.20914	1.97e-05	-2.01375	down	PREDICTED: probable cytochrome P450 4ac1 [Bactrocera dorsalis]
LOC105229527	3.83573	3.92408	27.5829	108.416	84.7603	150.995	0.0013848	-2.00062	down	PREDICTED: uncharacterized protein LOC105229527 [Bactrocera dorsalis]
LOC105223027	23.4903	24.8422	34.6627	124.917	102.504	108.269	6.62e-14	-1.97498	down	PREDICTED: protein THEM6 [Bactrocera dorsalis]
LOC105234261	44.8726	56.3511	224.581	686.24	690.632	743.198	0.000589413	-1.96153	down	PREDICTED: LOW QUALITY PROTEIN: cytochrome P450 4g1-like [Bactrocera dorsalis]
LOC105231451	0.296778	0.91037	0.131171	3.306	1.88185	4.3388	0.00160472	-1.92365	down	PREDICTED: uncharacterized protein LOC105231451 [Bactrocera dorsalis]
LOC105225208	1.96061	1.26239	6.9413	19.251	24.4443	19.9614	0.00112407	-1.89796	down	PREDICTED: elongation of very long chain fatty acids protein 7-like [Bactrocera dorsalis]
LOC105229570	4.34421	18.8912	20.6599	92.7632	85.9479	57.9426	0.000474707	-1.89711	down	PREDICTED: organic cation transporter protein-like [Bactrocera dorsalis]
LOC109579784	0.136414	0.539872	1.84926	2.5792	21.4523	11.5117	0.00418492	-1.89662	down	PREDICTED: glutathione S-transferase 1-like [Bactrocera dorsalis]
LOC105231831	1.75265	1.6523	5.32793	15.2483	14.7323	13.5763	0.000250043	-1.86983	down	PREDICTED: uncharacterized protein LOC105231831 [Bactrocera dorsalis]
LOC105233442	0.664911	0.51956	1.98934	6.54215	4.02138	7.27738	0.000966622	-1.86298	down	PREDICTED: elongation of very long chain fatty acids protein 1-like [Bactrocera dorsalis]
LOC105224566	101.629	38.4882	55.6751	283.133	506.795	167.699	0.000433577	-1.83718	down	PREDICTED: chymotrypsin inhibitor-like [Bactrocera dorsalis]
LOC105222643	3.01508	1.55519	1.58582	15.1233	6.49833	6.96244	0.000272936	-1.83105	down	PREDICTED: uncharacterized protein LOC105222643 [Bactrocera dorsalis]
LOC105224577	0.890054	3.02537	5.32067	64.7711	6.85353	18.0653	0.00607357	-1.82852	down	PREDICTED: endoplasmic reticulum metallopeptidase 1-like [Bactrocera dorsalis]
LOC105226273	1.06653	0.536577	2.76152	8.65983	5.89894	9.46365	0.00152389	-1.82429	down	PREDICTED: uncharacterized protein LOC105226273 [Bactrocera dorsalis]
LOC105230840	1.32683	0.210431	2.78671	11.9991	11.3736	8.93357	0.00495631	-1.81214	down	PREDICTED: probable cytochrome P450 313a4 [Bactrocera dorsalis]
LOC105228877	3.44477	2.22475	16.4271	44.3106	48.9488	56.1439	0.00409648	-1.81186	down	PREDICTED: elongation of very long chain fatty acids protein 1 [Bactrocera dorsalis]
LOC105224338	1.60238	2.08295	5.38202	20.8597	10.577	12.6821	0.00104657	-1.79249	down	PREDICTED: uncharacterized protein LOC105224338 [Bactrocera dorsalis]
LOC105224766	3.16027	0.499753	3.22696	16.9703	68.3879	4.48222	0.00889307	-1.77974	down	PREDICTED: alkaline phosphatase, placental-like [Bactrocera dorsalis]
LOC105221866	19.6658	48.5172	94.5917	245.647	236.807	278.989	0.00103509	-1.76854	down	PREDICTED: general odorant-binding protein 56d-like [Bactrocera dorsalis]
LOC105229218	1.80475	3.02058	9.70719	21.106	25.6101	30.132	0.00267035	-1.76624	down	PREDICTED: acyl-CoA synthetase family member 2, mitochondrial-like [Bactrocera dorsalis]
LOC109579944	17.9151	41.1698	140.67	410.466	499.811	293.89	0.00579457	-1.74733	down	--
LOC105226451	1.64234	2.35868	11.494	40.5624	24.1306	33.9369	0.00670513	-1.74653	down	PREDICTED: LOW QUALITY PROTEIN: elongation of very long chain fatty acids protein AAEL008004-like [Bactrocera dorsalis]
LOC105224767	6.27307	3.66403	6.44674	20.6143	86.3707	7.77866	0.00850702	-1.73985	down	PREDICTED: LOW QUALITY PROTEIN: membrane-bound alkaline phosphatase-like [Bactrocera dorsalis]
LOC105224765	4.24934	1.41319	3.14114	14.8605	68.0585	3.76039	0.0112524	-1.73352	down	PREDICTED: membrane-bound alkaline phosphatase-like [Bactrocera dorsalis]
LOC105230896	0.016141	0.14712	0.399213	1.04733	1.76157	1.97608	0.0114104	-1.72081	down	PREDICTED: solute carrier family 22 member 3 [Bactrocera dorsalis]
LOC105233311	0.36188	1.0766	0.364449	4.54373	1.17381	3.38182	0.00481208	-1.71582	down	PREDICTED: nose resistant to fluoxetine protein 6-like [Bactrocera dorsalis]
LOC105227671	1.37093	3.3348	7.78523	9.00568	41.5088	25.5847	0.00869053	-1.70511	down	PREDICTED: uncharacterized protein LOC105227671 [Bactrocera dorsalis]
LOC105222626	3.23019	4.59763	11.962	48.1658	19.6998	27.4454	0.00385211	-1.70481	down	PREDICTED: uncharacterized protein LOC105224338 [Bactrocera dorsalis]
LOC105231259	0.119924	0.040618	0.110805	0.369242	0.305605	0.506167	0.00168054	-1.69681	down	PREDICTED: LOW QUALITY PROTEIN: uncharacterized protein LOC105231259 [Bactrocera dorsalis]
LOC105229187	0.077255	0.886707	0.085468	2.67054	2.63992	2.3544	0.0138467	-1.67853	down	PREDICTED: uncharacterized protein LOC105229187 [Bactrocera dorsalis]
LOC105233082	1.18788	6.17106	13.7	39.203	37.9252	43.9571	0.0105255	-1.67105	down	PREDICTED: fat body protein 2-like [Bactrocera dorsalis]
LOC105224393	5.42546	13.6653	29.463	54.4225	85.0669	82.6911	0.00419407	-1.66849	down	PREDICTED: retinoid-inducible serine carboxypeptidase-like [Bactrocera dorsalis]
LOC105226747	1.16229	1.28982	2.32387	4.78474	6.76341	5.0149	3.05e-05	-1.6428	down	PREDICTED: glucosylceramidase-like [Bactrocera dorsalis]
LOC105231395	13.8869	11.2706	13.7536	27.424	44.4861	56.234	8.17e-07	-1.63543	down	PREDICTED: LOW QUALITY PROTEIN: serine proteases 1/2-like [Bactrocera dorsalis]
LOC105224326	0.967565	0.329583	2.93112	8.52087	5.66744	9.95545	0.0134942	-1.63184	down	PREDICTED: L-xylulose reductase-like [Bactrocera dorsalis]
LOC105226462	3.12905	2.35282	7.15945	13.5926	23.2943	13.3429	0.00200933	-1.62805	down	PREDICTED: cytochrome b5 isoform X1 [Bactrocera dorsalis]
LOC105228734	2.66357	2.67159	5.2514	13.1358	9.34617	15.0627	0.000205886	-1.62532	down	PREDICTED: protein takeout-like [Bactrocera dorsalis]
LOC105222125	3.09819	4.17628	24.3808	98.9197	66.1069	37.4026	0.0175399	-1.62065	down	PREDICTED: uncharacterized protein LOC105222125 [Bactrocera dorsalis]
LOC105225825	38.7253	22.1643	63.8243	132.868	134.571	187.405	0.000549763	-1.61735	down	PREDICTED: putative fatty acyl-CoA reductase CG5065 [Bactrocera dorsalis]
LOC105224174	2.42231	2.83841	5.12129	12.0364	14.8183	8.88047	0.000194509	-1.60391	down	PREDICTED: 17-beta-hydroxysteroid dehydrogenase 13-like [Bactrocera dorsalis]
LOC105231024	0.907722	0.576247	1.57215	4.43802	3.17539	3.42176	0.00094052	-1.59696	down	PREDICTED: elongation of very long chain fatty acids protein AAEL008004 [Bactrocera dorsalis]
LOC105232339	1.5408	1.1206	3.58	7.93988	6.92225	8.54925	0.00186815	-1.59519	down	PREDICTED: endothelin-converting enzyme-like 1 [Bactrocera dorsalis]
LOC105231457	6.31571	102.053	63.9584	213.592	505.558	319.31	0.0207375	-1.59198	down	PREDICTED: uncharacterized protein LOC105231457 [Bactrocera dorsalis]
LOC105231412	0.633639	0.913362	2.34443	6.90203	3.05925	7.09808	0.00927491	-1.58597	down	PREDICTED: elongation of very long chain fatty acids protein 5-like, partial [Bactrocera dorsalis]
LOC105230714	9.30366	9.94807	12.9425	26.4153	38.0845	31.9231	1.16e-09	-1.57161	down	PREDICTED: juvenile hormone epoxide hydrolase 2-like [Bactrocera dorsalis]
LOC105224380	1.15299	1.70969	3.20124	8.16664	5.19241	8.08903	0.00128538	-1.57105	down	PREDICTED: nose resistant to fluoxetine protein 6-like [Bactrocera dorsalis]
LOC105224340	1.90365	1.78415	5.04668	10.5578	9.18671	12.2445	0.00236118	-1.56611	down	PREDICTED: tryptophan 2,3-dioxygenase [Bactrocera dorsalis]
LOC105230591	29.9321	47.9399	36.0317	142.405	75.3096	136.897	2.19e-05	-1.56357	down	PREDICTED: LOW QUALITY PROTEIN: carboxypeptidase B-like [Bactrocera dorsalis]
LOC109579509	1.11235	0.847877	0.218137	3.36682	2.23026	3.30736	0.00889307	-1.5626	down	PREDICTED: cholesterol desaturase daf-36 [Bactrocera cucurbitae]
LOC105232517	4.63977	5.39746	15.4707	29.2732	30.5079	34.0886	0.00406755	-1.55084	down	PREDICTED: major royal jelly protein 1-like [Bactrocera dorsalis]
LOC105229169	12.2143	18.3633	19.7197	43.5548	48.9678	54.5696	3.47e-09	-1.54491	down	PREDICTED: probable peroxisomal acyl-coenzyme A oxidase 1 [Bactrocera dorsalis]
LOC105226450	2.9584	3.91824	26.7935	50.9348	68.4308	78.5328	0.0271034	-1.54369	down	PREDICTED: elongation of very long chain fatty acids protein AAEL008004-like [Bactrocera dorsalis]
LOC105222834	4.36558	6.92528	10.9107	13.1289	37.8319	29.5731	0.00384507	-1.53739	down	PREDICTED: valacyclovir hydrolase [Bactrocera dorsalis]
LOC105222381	2.38516	1.02253	12.1725	35.0372	22.1782	36.4368	0.0285994	-1.53589	down	PREDICTED: trimethyllysine dioxygenase, mitochondrial [Bactrocera dorsalis]
LOC105223475	17.7254	21.0971	42.6353	97.2366	110.842	65.8396	0.00117434	-1.53498	down	PREDICTED: perlucin-like isoform X2 [Bactrocera dorsalis]
LOC105223295	12.4943	12.875	104.31	293.912	219.558	240.838	0.0295522	-1.52565	down	PREDICTED: LOW QUALITY PROTEIN: cytosolic 10-formyltetrahydrofolate dehydrogenase, partial [Bactrocera dorsalis]
LOC105227063	124.899	137.844	174.516	380.312	387.147	463.03	5.52e-11	-1.5095	down	PREDICTED: probable fatty acid-binding protein [Bactrocera dorsalis]
LOC105222215	9.97271	9.23087	11.7226	23.3804	31.5301	31.9123	3.9e-11	-1.50309	down	PREDICTED: branched-chain-amino-acid aminotransferase, cytosolic [Bactrocera dorsalis]
LOC105228468	221.814	220.28	775.99	1684.85	1292.76	1526.35	0.0115505	-1.48479	down	PREDICTED: LOW QUALITY PROTEIN: trypsin-like [Bactrocera dorsalis]
LOC105230836	0.376255	0.388046	1.23389	1.73489	3.69241	2.40963	0.0154777	-1.48424	down	PREDICTED: probable cytochrome P450 313a4 isoform X1 [Bactrocera cucurbitae]
LOC105223064	1.18888	1.79792	1.16421	3.49037	5.34159	3.43375	4.91e-05	-1.48161	down	PREDICTED: fibrinogen-like protein 1 [Bactrocera dorsalis]
LOC105234192	0.113438	0.052477	0.419598	0.692056	2.03183	0.735342	0.0374935	-1.48138	down	PREDICTED: protein yellow-like [Bactrocera dorsalis]
LOC105222445	0.121167	0.747191	3.93038	10.9919	12.1337	10.8695	0.0426544	-1.46569	down	PREDICTED: uncharacterized protein LOC105222445 [Bactrocera dorsalis]
LOC105234039	3.99852	3.60205	10.0224	22.0493	18.2002	17.608	0.00444946	-1.4635	down	PREDICTED: probable cytochrome P450 309a1 [Bactrocera dorsalis]
LOC105228589	8.97212	18.8066	24.2166	59.4862	34.7037	73.9513	0.00448585	-1.45953	down	PREDICTED: uncharacterized protein LOC105228589 [Bactrocera dorsalis]
LOC105233423	3.90424	3.49293	0.869133	4.87568	28.061	6.97256	0.0374935	-1.45423	down	PREDICTED: putative serine protease F56F10.1 [Bactrocera dorsalis]
LOC105227613	19.5046	19.9242	38.0672	72.9153	71.0897	83.1301	0.000174093	-1.45301	down	PREDICTED: 4-coumarate--CoA ligase 1 [Bactrocera dorsalis]
LOC105227092	3.0821	3.1975	34.8377	66.6908	93.6942	92.1189	0.0487876	-1.43251	down	PREDICTED: acyl-CoA synthetase short-chain family member 3, mitochondrial [Bactrocera dorsalis]
LOC105233450	10.4456	2.30143	9.3109	50.984	10.1955	35.2588	0.0393573	-1.42357	down	PREDICTED: pancreatic triacylglycerol lipase-like [Bactrocera dorsalis]
LOC105226110	23.9916	33.6183	42.0068	86.584	149.265	60.1434	0.00202211	-1.42046	down	PREDICTED: UDP-glucuronosyltransferase 2C1-like isoform X1 [Bactrocera dorsalis]
LOC105233484	1.65459	1.93376	2.38584	3.91445	6.25892	6.121	4e-06	-1.41801	down	PREDICTED: insulin-like [Bactrocera dorsalis]
LOC105228938	58.7301	63.4404	262.502	437.651	440.698	528.957	0.0275581	-1.41789	down	PREDICTED: aquaporin AQPAn.G-like isoform X1 [Bactrocera dorsalis]
LOC105223672	5.75347	12.8074	7.9322	19.6231	31.3012	23.1047	0.000325362	-1.40722	down	PREDICTED: vitellogenin-1-like [Bactrocera dorsalis]
LOC105230608	0.628428	1.77822	1.62084	6.843	6.52838	1.58634	0.031971	-1.40413	down	PREDICTED: zinc carboxypeptidase A 1-like [Bactrocera dorsalis]
LOC105226196	2.81833	5.31424	5.12126	10.9783	11.5417	13.7235	5.1e-05	-1.40303	down	PREDICTED: probable salivary secreted peptide [Bactrocera dorsalis]
LOC105231184	51.7235	46.7702	65.1171	100.031	160.37	188.143	3.1e-05	-1.40197	down	PREDICTED: uricase [Bactrocera dorsalis]
LOC105229768	70.9089	25.4285	137.092	181.054	414.096	271.631	0.0309985	-1.39107	down	PREDICTED: venom carboxylesterase-6 [Bactrocera dorsalis]
LOC105232426	1.27889	1.15667	2.78583	4.20491	3.52552	9.71611	0.0229577	-1.37052	down	PREDICTED: uncharacterized protein LOC105232426 [Bactrocera dorsalis]
LOC105232735	3.50687	3.08122	1.6671	5.43355	8.01308	10.0047	0.00267841	-1.36534	down	PREDICTED: larval cuticle protein 8-like [Bactrocera dorsalis]
LOC105231668	19.1376	13.2302	29.5327	85.5916	59.0529	37.9777	0.00878736	-1.36015	down	PREDICTED: uncharacterized protein LOC105231668 [Bactrocera dorsalis]
LOC105227715	7.07406	11.1274	21.5619	32.13	43.3438	42.5829	0.00818808	-1.35379	down	PREDICTED: uncharacterized protein LOC105227715 [Bactrocera dorsalis]
LOC105232779	0.169571	0.570579	0.596073	0.865125	1.50496	2.08098	0.0295522	-1.34811	down	PREDICTED: proline-rich extensin-like protein EPR1 [Bactrocera dorsalis]
LOC105224985	134.395	142.968	456.008	736.239	650.06	935.793	0.025461	-1.3352	down	PREDICTED: pro-resilin-like [Bactrocera dorsalis]
LOC105234028	204.854	206.255	228.994	492.563	565.891	489.707	5.74e-17	-1.33514	down	PREDICTED: protease inhibitor-like [Bactrocera dorsalis]
LOC105226488	2.20084	2.33529	7.2705	13.3489	8.5432	16.2159	0.0301923	-1.3318	down	PREDICTED: protein scarlet [Bactrocera dorsalis]
LOC105228811	3.17435	1.6701	9.27866	14.1033	16.0001	19.0726	0.0421629	-1.32744	down	PREDICTED: gamma-butyrobetaine dioxygenase [Bactrocera dorsalis]
LOC105228068	0.27357	1.70196	1.51019	3.22619	3.35704	5.52183	0.045794	-1.32639	down	PREDICTED: uncharacterized protein LOC105228068 [Bactrocera dorsalis]
LOC105232277	29.5991	42.2493	152.071	307.385	194.601	274.211	0.046837	-1.31841	down	PREDICTED: angiotensin-converting enzyme [Bactrocera dorsalis]
LOC105231230	5.70789	3.68533	13.2132	22.1647	20.3474	25.667	0.0213303	-1.31585	down	PREDICTED: inactive hydroxysteroid dehydrogenase-like protein 1 [Bactrocera dorsalis]
LOC105230068	1.04612	0.9517	1.04795	2.13632	2.42747	3.08187	3.04e-05	-1.30905	down	PREDICTED: probable serine hydrolase [Bactrocera dorsalis]
LOC105224947	42.4483	56.575	82.8808	90.9077	200.674	209.876	0.00651837	-1.30719	down	PREDICTED: lambda-crystallin homolog [Bactrocera dorsalis]
LOC105229594	1.65482	2.74673	2.22308	5.32723	6.36755	5.00298	4.03e-05	-1.3061	down	PREDICTED: dihydrofolate reductase [Bactrocera dorsalis]
LOC105221862	0.30007	0.618711	1.01725	2.16399	1.9908	1.71808	0.0294988	-1.30055	down	PREDICTED: uncharacterized protein LOC105221862, partial [Bactrocera dorsalis]
LOC105233485	10.8304	5.4022	5.82306	17.8541	20.489	18.4619	0.00116136	-1.29379	down	PREDICTED: uncharacterized protein LOC105233485 [Bactrocera dorsalis]
LOC105224051	0.913308	0.851917	0.625	1.89084	4.71095	1.07184	0.0425848	-1.29261	down	PREDICTED: uncharacterized protein LOC105224051 [Bactrocera dorsalis]
LOC105224563	2.40124	4.39663	1.56436	5.58903	9.66879	7.59638	0.0118034	-1.28747	down	PREDICTED: chymotrypsin inhibitor-like [Bactrocera dorsalis]
LOC105228982	9.60022	7.79925	18.6027	31.2633	25.825	40.1199	0.00878736	-1.2805	down	PREDICTED: kynurenine 3-monooxygenase [Bactrocera dorsalis]
LOC105227458	2.36189	1.61962	1.05491	8.92431	2.5377	4.00615	0.0453825	-1.27761	down	PREDICTED: serine protease SP24D-like [Bactrocera dorsalis]
LOC105233883	9.12679	11.7009	36.2009	61.254	60.7984	51.259	0.0394992	-1.27263	down	PREDICTED: endocuticle structural glycoprotein ABD-4 [Bactrocera dorsalis]
LOC105225972	2.11178	2.17443	4.37572	9.27453	5.98647	7.66779	0.00840497	-1.27173	down	PREDICTED: glutactin-like [Bactrocera dorsalis]
LOC105227488	10.5326	13.8243	17.9936	23.9992	45.8282	37.3676	0.00119059	-1.27112	down	PREDICTED: 5-hydroxyisourate hydrolase [Bactrocera dorsalis]
LOC105228362	1.14214	2.57691	5.02857	7.35471	10.8651	7.81215	0.0394265	-1.26067	down	PREDICTED: alpha-tocopherol transfer protein-like [Bactrocera dorsalis]
LOC105222980	7.35873	8.68322	9.80449	12.7284	36.8225	19.2607	0.0111811	-1.25915	down	PREDICTED: probable cytochrome P450 4s3, partial [Bactrocera dorsalis]
LOC105234181	4.65795	2.91352	6.22934	12.825	10.4353	11.8702	0.00443753	-1.2547	down	PREDICTED: protein takeout-like [Bactrocera dorsalis]
LOC105233874	18.8746	7.81866	29.8915	60.071	59.4755	41.778	0.0346319	-1.2463	down	PREDICTED: endocuticle structural glycoprotein ABD-4 [Bactrocera dorsalis]
LOC105233044	0.595888	0.939633	0.573694	2.34499	0.924873	2.39363	0.0230585	-1.24117	down	PREDICTED: sodium-dependent nutrient amino acid transporter 1-like isoform X1 [Bactrocera dorsalis]
LOC105226240	0.265401	0.285586	0.596496	1.12106	1.69253	0.63801	0.0487047	-1.24026	down	PREDICTED: putative inorganic phosphate cotransporter [Bactrocera dorsalis]
LOC105223504	2.21981	2.18136	5.9887	8.44077	8.19959	12.1211	0.0297269	-1.23614	down	PREDICTED: uncharacterized protein LOC105223504 [Bactrocera dorsalis]
LOC105232626	9.00148	7.98911	13.5489	19.8474	30.2699	23.7967	0.000712058	-1.23173	down	PREDICTED: prostatic acid phosphatase-like [Bactrocera dorsalis]
LOC105223655	0.229682	0.693788	0.799769	1.17019	1.72573	1.93456	0.0369035	-1.22974	down	PREDICTED: neuropeptide Y receptor type 1-like [Bactrocera dorsalis]
LOC105226238	3.88314	5.08066	14.7715	21.9524	23.8076	22.1505	0.0436126	-1.22689	down	PREDICTED: putative inorganic phosphate cotransporter [Bactrocera dorsalis]
LOC105233596	25.2019	20.1277	24.4332	62.4337	49.1342	48.0725	5.7e-06	-1.21996	down	PREDICTED: phospholipase A1-like, partial [Bactrocera dorsalis]
LOC105224953	1.07017	1.36163	1.18081	2.45548	2.46412	3.29339	1.86e-06	-1.21357	down	PREDICTED: synaptic vesicle glycoprotein 2B-like [Bactrocera dorsalis]
LOC105223671	7.54159	2.74565	4.04504	16.3703	13.7925	8.10276	0.034398	-1.21119	down	PREDICTED: glycine-rich cell wall structural protein 1.0-like [Bactrocera dorsalis]
LOC105230034	21.5369	18.9963	32.2109	32.5337	69.0211	84.2051	0.0153338	-1.20609	down	PREDICTED: regucalcin-like, partial [Bactrocera dorsalis]
LOC105224046	7.22402	9.71691	16.3369	29.1878	27.6184	23.7134	0.00643796	-1.19808	down	PREDICTED: probable cytochrome P450 6a13 [Bactrocera dorsalis]
LOC105232242	7.20497	9.5	20.3036	20.3256	36.5057	40.2162	0.0387859	-1.17772	down	PREDICTED: dehydrogenase/reductase SDR family member 11-like [Bactrocera dorsalis]
LOC105228110	1.41952	3.62433	1.57159	6.00638	5.78862	4.28416	0.024038	-1.17181	down	PREDICTED: endocuticle structural protein SgAbd-6-like [Bactrocera dorsalis]
LOC105230947	7.20132	8.72934	9.08279	12.8847	23.5144	20.1721	0.000295298	-1.17018	down	PREDICTED: uncharacterized protein LOC105230947 [Bactrocera dorsalis]
LOC105225976	4.87399	5.40754	9.53887	11.0292	24.8764	13.1792	0.0275581	-1.15851	down	PREDICTED: bumetanide-sensitive sodium-(potassium)-chloride cotransporter [Bactrocera dorsalis]
LOC105231999	3.01645	3.531	4.28744	9.18739	10.291	5.48188	0.00579457	-1.15489	down	PREDICTED: claw keratin [Bactrocera dorsalis]
LOC105233886	141.002	118.432	126.746	166.551	236.632	569.618	0.0381903	-1.15449	down	PREDICTED: cuticular protein 47Eg-like [Bactrocera dorsalis]
LOC109579864	0.984837	2.01415	1.39352	4.64624	2.72513	3.33198	0.0324263	-1.14764	down	CG43114, isoform B [Drosophila melanogaster]
LOC105231393	100.738	158.865	324.057	442.153	507.458	487.936	0.0377506	-1.13895	down	PREDICTED: serine proteases 1/2-like [Bactrocera dorsalis]
LOC105233219	1.31053	1.56942	3.30016	4.55909	5.92183	4.38908	0.0320326	-1.12816	down	PREDICTED: neuromedin-U receptor 2 [Bactrocera dorsalis]
LOC105232314	6.8156	6.33755	11.6994	23.0212	15.0639	18.5356	0.0111811	-1.12706	down	PREDICTED: thrombospondin type-1 domain-containing protein 4 [Bactrocera dorsalis]
LOC105222668	0.394578	0.50521	0.704058	1.13609	1.7402	0.934067	0.0281815	-1.12441	down	PREDICTED: probable cytochrome P450 308a1 [Bactrocera dorsalis]
LOC105233968	16.1488	20.834	17.3239	33.3459	35.6636	43.8959	7.49e-09	-1.11736	down	PREDICTED: scavenger receptor class B member 1, partial [Bactrocera dorsalis]
LOC105229941	550.475	586.447	1268.9	1547.15	1940.47	2143.58	0.0250615	-1.11538	down	PREDICTED: cuticle protein 1 [Bactrocera dorsalis]
LOC105224011	12.5987	12.9608	33.7931	40.8277	49.7066	53.2024	0.0487102	-1.10601	down	PREDICTED: uncharacterized protein LOC105224011 [Bactrocera dorsalis]
LOC105232050	4.26386	3.15984	6.38351	11.1354	11.5266	8.38683	0.0159469	-1.0996	down	--
LOC105224776	17.7599	23.299	37.1763	44.7619	62.0448	68.0826	0.0131877	-1.09633	down	PREDICTED: acyl-CoA-binding protein homolog [Bactrocera dorsalis]
LOC105232674	2.86153	4.14779	7.41856	11.4264	13.9152	8.56986	0.0423298	-1.0942	down	PREDICTED: neogenin-like, partial [Bactrocera dorsalis]
LOC105228294	4.17514	3.10011	5.22135	6.74101	8.76803	11.9684	0.00943647	-1.08641	down	PREDICTED: thymidylate synthase [Bactrocera dorsalis]
LOC109579420	4.81167	4.38996	8.21302	17.2296	13.9513	8.43497	0.0374387	-1.08217	down	PREDICTED: tensin-like [Ceratitis capitata]
LOC105223612	35.7912	32.8596	38.6132	68.0793	71.8195	76.7974	5.16e-10	-1.0777	down	PREDICTED: very-long-chain enoyl-CoA reductase [Bactrocera dorsalis]
LOC105229359	1.61237	1.22265	1.63254	3.93973	2.59659	2.93583	0.00471029	-1.07442	down	PREDICTED: uncharacterized protein LOC105229359 [Bactrocera dorsalis]
LOC105222769	3.41755	4.32441	3.46452	6.03014	9.04382	7.75524	1.33e-05	-1.06904	down	PREDICTED: putative fatty acyl-CoA reductase CG5065 [Bactrocera dorsalis]
LOC105232933	5.72472	6.53227	10.5036	16.4542	14.4871	17.4535	0.00632565	-1.06764	down	PREDICTED: fructose-1,6-bisphosphatase 1 [Bactrocera dorsalis]
LOC105233796	7.06131	5.36064	5.42443	7.88324	17.1217	13.9041	0.0148047	-1.06589	down	PREDICTED: uncharacterized protein LOC105233796 [Bactrocera dorsalis]
LOC105231832	2.61091	3.54461	6.70548	7.44305	9.58347	12.41	0.0466045	-1.06564	down	PREDICTED: uncharacterized protein LOC105231832 [Bactrocera dorsalis]
LOC105227212	2.03007	4.63397	3.53523	8.60726	6.25671	6.38876	0.018806	-1.06154	down	PREDICTED: alanine--glyoxylate aminotransferase 2, mitochondrial isoform X1 [Bactrocera dorsalis]
LOC105229168	9.62756	17.4057	13.4995	27.0314	29.5275	25.9248	0.000433577	-1.05915	down	PREDICTED: probable peroxisomal acyl-coenzyme A oxidase 1 [Bactrocera dorsalis]
LOC105233939	7.50433	7.59698	7.81136	15.4369	15.405	14.3184	4.25e-12	-1.05349	down	PREDICTED: fatty-acid amide hydrolase 2-like [Bactrocera dorsalis]
LOC105232142	1.1192	1.35513	1.84474	2.22499	2.54752	4.84201	0.039972	-1.05136	down	PREDICTED: LOW QUALITY PROTEIN: vanin-like protein 2 [Bactrocera dorsalis]
LOC105223216	3.72122	3.53008	4.02081	6.80048	5.18186	12.3375	0.0256935	-1.04626	down	PREDICTED: tachykinins isoform X1 [Bactrocera dorsalis]
LOC105226781	0.739533	0.896872	1.45434	1.81554	2.65288	2.22943	0.0285817	-1.03912	down	PREDICTED: Werner Syndrome-like exonuclease [Bactrocera dorsalis]
LOC105229192	3.07739	6.10013	6.48839	11.5702	10.739	10.3435	0.0137813	-1.0384	down	PREDICTED: probable peroxisomal acyl-coenzyme A oxidase 1, partial [Bactrocera dorsalis]
LOC105231608	1.92567	3.11067	3.4049	7.69677	5.42602	4.47299	0.0213303	-1.03208	down	PREDICTED: glucose dehydrogenase [FAD, quinone] [Bactrocera dorsalis]
LOC105233745	15.7868	12.8244	17.2358	41.2505	19.7026	35.0535	0.0221832	-1.03054	down	PREDICTED: uncharacterized protein LOC105233745 [Bactrocera dorsalis]
LOC105230425	21.8904	23.9507	33.6189	48.7907	46.0088	66.5159	0.00332403	-1.02462	down	PREDICTED: mitochondrial 2-oxodicarboxylate carrier [Bactrocera dorsalis]
LOC105223259	57.9543	55.4943	96.2287	164.833	113.384	156.748	0.0162578	-1.02252	down	PREDICTED: pupal cuticle protein Edg-78E-like [Bactrocera dorsalis]
LOC105228282	73.1832	83.7941	91.2929	143.267	173.232	165.354	1.95e-08	-1.01996	down	PREDICTED: peroxisomal multifunctional enzyme type 2 [Bactrocera dorsalis]
LOC105224514	36.6494	47.8709	74.3894	104.273	102.93	118.714	0.0129309	-1.01463	down	PREDICTED: LOW QUALITY PROTEIN: aldehyde dehydrogenase X, mitochondrial [Bactrocera dorsalis]
LOC105231325	4.42243	4.09213	7.06178	9.55253	11.2235	11.0422	0.00914219	-1.01317	down	PREDICTED: glutaryl-CoA dehydrogenase, mitochondrial-like, partial [Bactrocera dorsalis]
LOC105226562	5.37723	7.24651	13.395	18.4866	16.477	20.8038	0.0423391	-1.01143	down	PREDICTED: uncharacterized protein LOC105226562 isoform X2 [Bactrocera dorsalis]
LOC105230544	8.60913	6.90248	15.0846	16.6078	22.8918	25.6277	0.0380003	-1.01087	down	PREDICTED: juvenile hormone epoxide hydrolase 1-like [Bactrocera dorsalis]
LOC105230995	19.1184	17.1818	17.6121	32.2253	35.3446	33.8463	4.39e-11	-1.00777	down	PREDICTED: N-acetyl-D-glucosamine kinase [Bactrocera dorsalis]
LOC105233885	3.2738	2.02834	2.24367	3.84782	5.3848	6.85417	0.0432429	-1.00697	down	PREDICTED: LOW QUALITY PROTEIN: larval cuticle protein 9-like [Bactrocera dorsalis]

## Sheet: Data S4
Data S4. Upregulated mRNAs based on cuticular RNA-Seq experiments.
Genes	FPKM values						FDR	log2FC	regulated	NR_annotation
	MR-1	MR-2	MR-3	MS-1	MS-2	MS-3
Ygd6	63.6113	58.6984	67.418	50.1031	41.0471	46.9048	1.27e-05	0.49972	up	PREDICTED: uncharacterized protein LOC105228948 isoform X1 [Bactrocera dorsalis]
Mt12b	23.3677	27.0943	28.2328	19.863	14.0281	13.8291	6.91e-05	0.726585	up	PREDICTED: uncharacterized protein LOC105222403 [Bactrocera dorsalis]
LOC109580051	9.45067	6.01892	8.11869	2.88361	5.10905	2.78289	0.00935451	0.934379	up	PREDICTED: PERQ amino acid-rich with GYF domain-containing protein CG11148 [Bactrocera dorsalis]
LOC109580047	6.27554	5.88251	5.4771	3.11087	3.44969	3.32568	5.76e-08	0.838781	up	PREDICTED: LOW QUALITY PROTEIN: nuclear hormone receptor FTZ-F1-like [Bactrocera dorsalis]
LOC109580040	3.63917	3.12003	3.75378	1.11875	0.944039	1.40271	9.79e-09	1.4473	up	PREDICTED: adult-specific rigid cuticular protein 15.5-like [Bactrocera cucurbitae]
LOC109580001	24.2302	24.5432	27.1645	13.5983	10.2357	14.4979	6.97e-10	0.9841	up	transposase [Drosophila melanogaster]
LOC109579999	10.271	12.3166	9.62617	5.05972	3.97745	6.352	9.91e-06	1.01141	up	PREDICTED: uncharacterized protein LOC101456039, partial [Ceratitis capitata]
LOC109579957	11.4195	11.6803	9.81288	6.59902	6.42905	7.80155	0.00122969	0.659088	up	GK25736 [Drosophila willistoni]
LOC109579951	1.7647	2.00233	2.1963	0.54865	0.616741	0.612518	9e-16	1.63685	up	PREDICTED: probable cationic amino acid transporter [Bactrocera cucurbitae]
LOC109579823	1.98243	1.04443	1.1459	0.276548	0.203669	0.202638	1.16e-07	1.88453	up	--
LOC109579704	4.37879	4.73396	4.63917	3.88178	3.69516	3.82674	0.00862461	0.303306	up	GI23105 [Drosophila mojavensis]
LOC109579666	3.45429	4.7347	4.3833	1.3673	1.48093	1.04533	1.47e-05	1.38793	up	PREDICTED: dehydrogenase/reductase SDR family member 11-like [Bactrocera dorsalis]
LOC109579656	59.4734	53.1939	57.3146	30.0424	41.1104	37.6961	0.00258177	0.636401	up	--
LOC109579371	86.0398	81.7269	79.0397	42.4742	47.462	35.7807	2.47e-10	0.969292	up	PREDICTED: uncharacterized protein LOC105218230 [Bactrocera cucurbitae]
LOC109579331	31.0396	43.018	32.5736	16.1118	18.8865	14.4891	3.4e-08	1.06766	up	PREDICTED: LOW QUALITY PROTEIN: uncharacterized protein LOC105218088 [Bactrocera cucurbitae]
LOC109579229	80.4084	80.5265	89.56	59.7175	66.5295	64.2158	0.000639735	0.422604	up	PREDICTED: LOW QUALITY PROTEIN: uncharacterized protein LOC105234237 [Bactrocera dorsalis]
LOC109579186	7.95241	8.64174	7.58545	6.48944	6.18995	5.24463	0.00561279	0.453196	up	PREDICTED: dihydroorotate dehydrogenase (quinone), mitochondrial [Bactrocera dorsalis]
LOC105234246	10.3659	10.1194	10.3256	8.77773	8.6153	9.42533	0.00862461	0.237022	up	PREDICTED: WD repeat and FYVE domain-containing protein 3, partial [Bactrocera dorsalis]
LOC105234181	52.9342	36.548	45.1169	18.1519	21.4946	18.2374	5.69e-08	1.15808	up	PREDICTED: protein takeout-like [Bactrocera dorsalis]
LOC105234179	2.90897	1.97356	1.95357	0.986605	1.26645	0.631622	0.00922514	0.988521	up	PREDICTED: carbonic anhydrase 2 [Bactrocera dorsalis]
LOC105234152	10.9816	10.9393	10.8687	9.63738	9.65269	9.08839	0.00862461	0.244413	up	PREDICTED: DNA damage-binding protein 1 [Bactrocera dorsalis]
LOC105234139	1.51465	0.861601	1.58992	0.300929	0.383123	0.299928	9.66e-06	1.55095	up	PREDICTED: sodium-coupled monocarboxylate transporter 2-like, partial [Bactrocera dorsalis]
LOC105234134	2.19779	2.10898	2.0789	1.72683	1.48286	1.42805	0.000458096	0.488025	up	PREDICTED: apoptosis-resistant E3 ubiquitin protein ligase 1 isoform X1 [Bactrocera dorsalis]
LOC105234123	3.2285	3.02836	4.34522	1.3017	1.65215	0.885945	0.00121671	1.15472	up	PREDICTED: sodium-coupled monocarboxylate transporter 2-like [Bactrocera dorsalis]
LOC105234106	16.2347	17.6209	18.7435	14.6255	11.6323	14.5949	0.00579363	0.395105	up	PREDICTED: arrestin domain-containing protein 2 [Bactrocera dorsalis]
LOC105234077	23.1414	28.8898	19.2796	17.0771	14.6628	15.2989	0.00164355	0.60681	up	PREDICTED: frizzled-3 [Bactrocera dorsalis]
LOC105234046	5.60845	4.99526	4.37508	3.49872	3.56467	3.56548	0.0093028	0.510068	up	PREDICTED: uncharacterized protein LOC105234046 [Bactrocera dorsalis]
LOC105234017	78.1292	75.8492	74.568	57.1214	62.0893	63.3966	0.001302	0.355121	up	PREDICTED: major facilitator superfamily domain-containing protein 1-like isoform X1 [Bactrocera dorsalis]
LOC105234011	1.4329	1.45076	1.88125	0.658394	0.714598	0.779298	1.05e-07	1.09671	up	PREDICTED: uncharacterized protein LOC105214424 [Bactrocera cucurbitae]
LOC105233981	4.15161	4.68103	4.4133	3.46948	3.0565	3.59828	0.00141293	0.416489	up	PREDICTED: nuclear RNA export factor 2 [Bactrocera dorsalis]
LOC105233971	5.96467	4.89183	6.46007	3.68433	3.68687	3.53919	0.00677937	0.651378	up	PREDICTED: uncharacterized protein LOC105233971 [Bactrocera dorsalis]
LOC105233957	42.16	42.5976	44.2698	32.5694	36.8403	29.6491	0.00965126	0.404517	up	PREDICTED: uncharacterized protein YJR142W [Bactrocera dorsalis]
LOC105233929	16.594	11.7409	15.8575	10.0415	6.73066	9.4544	0.00302168	0.73188	up	PREDICTED: fatty-acid amide hydrolase 2-A-like [Bactrocera dorsalis]
LOC105233928	119.818	104.555	68.5472	34.3609	47.7945	45.5829	5.39e-05	1.08663	up	PREDICTED: LOW QUALITY PROTEIN: L-galactose dehydrogenase-like [Bactrocera dorsalis]
LOC105233883	93.9998	55.2529	82.2093	30.8962	34.1344	17.1003	6.13e-05	1.2677	up	PREDICTED: endocuticle structural glycoprotein ABD-4 [Bactrocera dorsalis]
LOC105233815	19.3084	26.9236	23.4705	14.4436	13.4373	16.936	0.000477737	0.64118	up	PREDICTED: sodium-dependent nutrient amino acid transporter 1 [Bactrocera dorsalis]
LOC105233810	1652.01	1561.03	1353.15	27.0021	136.7	71.9628	1.54e-14	2.7672	up	probable cytochrome P450 6g2 [Bactrocera dorsalis]
LOC105233793	59.2172	34.3706	58.5137	9.53159	11.1986	8.17643	3.85e-17	2.12459	up	PREDICTED: uncharacterized protein LOC105233793 isoform X1 [Bactrocera dorsalis]
LOC105233782	90.5609	106.351	97.0062	85.7371	74.8379	78.5191	0.000322698	0.33315	up	PREDICTED: transketolase-like protein 2 [Bactrocera dorsalis]
LOC105233753	45.752	44.8411	42.3014	22.2797	24.5736	27.8237	3.15e-10	0.842396	up	PREDICTED: uncharacterized protein LOC105233753 [Bactrocera dorsalis]
LOC105233729	169.692	192.215	140.209	100.103	109.79	78.7372	0.000157191	0.780868	up	PREDICTED: acyl-CoA Delta(11) desaturase [Bactrocera dorsalis]
LOC105233663	71.8792	60.589	56.2104	12.7347	31.4893	18.488	0.00012225	1.29136	up	PREDICTED: uncharacterized protein LOC105233663 [Bactrocera dorsalis]
LOC105233662	5.66768	4.57589	4.55669	0.626587	1.19865	1.35557	1.11e-09	1.83667	up	PREDICTED: trichohyalin [Bactrocera dorsalis]
LOC105233640	15.0489	13.6438	14.0119	9.73197	11.2662	9.54422	0.0027192	0.501498	up	PREDICTED: 1-phosphatidylinositol 4,5-bisphosphate phosphodiesterase classes I and II [Bactrocera dorsalis]
LOC105233638	51.168	45.5786	54.6632	39.7943	36.8802	35.553	7.96e-05	0.473973	up	PREDICTED: rap1 GTPase-activating protein 1 [Bactrocera dorsalis]
LOC105233611	1.62423	1.81964	1.92308	1.12904	1.02889	1.19733	0.000118487	0.681564	up	PREDICTED: LOW QUALITY PROTEIN: uncharacterized protein LOC105219960 [Bactrocera cucurbitae]
LOC105233610	13.6353	16.9209	16.6076	4.68046	4.62453	7.38592	4.09e-09	1.3831	up	PREDICTED: uncharacterized protein LOC105233610 [Bactrocera dorsalis]
LOC105233535	21.6634	18.0446	23.4448	12.6008	14.4261	11.7296	0.000118487	0.704606	up	PREDICTED: uncharacterized protein LOC105233535 [Bactrocera dorsalis]
LOC105233530	20.798	22.8417	23.0811	15.0596	17.541	16.5192	0.000350611	0.465347	up	PREDICTED: LOW QUALITY PROTEIN: neurogenic locus Notch protein [Bactrocera dorsalis]
LOC105233496	7.87548	7.1742	6.99281	3.40933	5.26368	3.31299	0.00164901	0.834858	up	PREDICTED: uncharacterized protein LOC105233496 [Bactrocera dorsalis]
LOC105233402	7.48078	7.94203	7.68417	7.26171	6.84002	6.88866	0.00304125	0.176615	up	PREDICTED: uncharacterized protein LOC105233402 [Bactrocera dorsalis]
LOC105233386	8.41255	10.4822	9.41032	7.72669	6.53721	6.26678	0.00528396	0.481673	up	PREDICTED: uncharacterized protein LOC105233386 [Bactrocera dorsalis]
LOC105233377	15.8368	15.2492	16.4719	11.6321	12.5392	11.67	4.9e-05	0.437891	up	PREDICTED: tyrosine-protein phosphatase non-receptor type 14 [Bactrocera dorsalis]
LOC105233376	24.8897	26.2708	28.0146	16.4052	17.7987	22.4445	0.00709438	0.49707	up	PREDICTED: rap guanine nucleotide exchange factor 2 isoform X1 [Bactrocera dorsalis]
LOC105233318	10.6268	10.7004	12.9176	9.88377	7.36875	8.1632	0.00856709	0.455193	up	PREDICTED: protein sidekick, partial [Bactrocera dorsalis]
LOC105233292	3.29747	3.24771	3.03704	1.79103	1.71749	2.43883	0.00509375	0.671512	up	PREDICTED: uncharacterized protein LOC105233292 [Bactrocera dorsalis]
LOC105233291	2.99822	3.96809	3.05708	1.9014	1.84057	2.34525	0.00173295	0.702281	up	PREDICTED: homeobox protein 5-like [Bactrocera dorsalis]
LOC105233257	73.9234	69.2006	72.4486	61.4319	54.3649	49.4883	0.00023239	0.427739	up	PREDICTED: protein Skeletor, isoforms B/C isoform X1 [Bactrocera dorsalis]
LOC105233242	18.3544	18.1511	19.3156	14.1863	15.7777	14.7822	0.00318884	0.349171	up	PREDICTED: uncharacterized protein LOC105233242 [Bactrocera dorsalis]
LOC105233223	211.735	221.761	222.628	196.278	170.103	172.727	0.000161869	0.31281	up	PREDICTED: profilin-like isoform X1 [Ceratitis capitata]
LOC105233143	0.713097	0.645775	0.673061	0.179861	0.328375	0.263917	0.00467897	1.07592	up	PREDICTED: nucleolysin TIA-1 isoform p40 [Bactrocera cucurbitae]
LOC105233126	1.74871	1.68817	1.8544	1.22075	1.31349	1.09668	0.0017282	0.554397	up	PREDICTED: centrosomal protein of 131 kDa isoform X1 [Bactrocera dorsalis]
LOC105233122	243.298	251.06	284.135	231.734	207.137	219.944	0.00817513	0.275431	up	PREDICTED: uncharacterized protein LOC105233122 [Bactrocera dorsalis]
LOC105233092	2.23358	2.5595	2.33647	0.573925	0.925558	0.250755	0.000971945	1.34448	up	PREDICTED: uncharacterized protein LOC105233092 [Bactrocera dorsalis]
LOC105233071	22.0784	20.8598	21.8258	17.473	17.4397	15.9252	0.000131227	0.377958	up	PREDICTED: long-chain fatty acid transport protein 4 isoform X1 [Bactrocera dorsalis]
LOC105233056	12.2313	9.64453	10.4957	7.59258	7.30232	6.89503	0.000669902	0.586363	up	PREDICTED: proteasome assembly chaperone 2 [Bactrocera dorsalis]
LOC105233002	2.84332	2.51043	1.11855	0.838136	0.667228	0.508128	0.00202888	1.22252	up	PREDICTED: LOW QUALITY PROTEIN: interaptin [Bactrocera dorsalis]
LOC105232996	22.7033	23.1548	25.2555	13.6537	13.8624	19.2099	0.00207379	0.609381	up	PREDICTED: homeobox protein unc-4 [Bactrocera cucurbitae]
LOC105232953	3.32523	4.27363	2.87256	1.58639	1.57096	1.18715	2.77e-07	1.18494	up	PREDICTED: uncharacterized protein LOC105232953 [Bactrocera dorsalis]
LOC105232950	2.68745	2.76738	2.65697	1.85572	1.80706	2.22618	0.00188447	0.468885	up	PREDICTED: uncharacterized protein LOC105232950 isoform X1 [Bactrocera dorsalis]
LOC105232949	1.78521	1.72254	1.62601	0.768603	0.940382	0.915946	1.37e-19	1.40816	up	PREDICTED: uncharacterized protein LOC105232949 [Bactrocera dorsalis]
LOC105232938	13.9891	16.5962	16.8794	12.3657	11.3466	11.8392	1.26e-05	0.448174	up	PREDICTED: LOW QUALITY PROTEIN: uncharacterized protein LOC105232938 [Bactrocera dorsalis]
LOC105232924	229.652	234.665	219.38	207.876	201.357	197.923	0.00180214	0.210572	up	PREDICTED: sodium/potassium-transporting ATPase subunit alpha isoform X4 [Bactrocera dorsalis]
LOC105232913	9.24479	9.70691	10.3095	5.0083	6.02936	5.37156	3.12e-08	0.836018	up	PREDICTED: putative glycerol kinase 5 [Bactrocera dorsalis]
LOC105232901	32.9658	31.492	30.3215	24.4426	22.9339	25.9603	4.49e-05	0.40447	up	PREDICTED: potassium voltage-gated channel protein Shal [Bactrocera cucurbitae]
LOC105232895	9.24517	10.6232	8.04927	6.39544	7.16494	6.88343	0.00922514	0.465533	up	PREDICTED: solute carrier organic anion transporter family member 3A1 [Bactrocera dorsalis]
LOC105232885	38.8785	50.1586	32.114	19.8585	24.4871	23.8809	0.000343688	0.797545	up	PREDICTED: peroxidasin [Bactrocera dorsalis]
LOC105232858	68.4122	63.3275	67.832	49.2002	46.9786	50.3731	2.09e-09	0.480303	up	PREDICTED: porphobilinogen deaminase [Bactrocera dorsalis]
LOC105232857	7.0382	10.1502	7.11903	4.85086	4.45154	5.30099	0.00295741	0.708577	up	PREDICTED: kelch-like protein 3 [Bactrocera dorsalis]
LOC105232833	108.46	107.466	123.191	61.1835	75.2916	78.9849	0.000118069	0.659534	up	PREDICTED: enoyl-CoA hydratase, mitochondrial [Bactrocera dorsalis]
LOC105232785	36.1238	35.0892	37.2542	29.0739	27.7458	27.7284	2.47e-10	0.398673	up	PREDICTED: uncharacterized protein LOC105232785 [Bactrocera dorsalis]
LOC105232778	0.634937	0.670777	0.659088	0.07704	0.145618	0.10384	3.56e-08	1.89768	up	PREDICTED: extensin [Bactrocera dorsalis]
LOC105232753	2.93168	2.78884	2.64822	0.58028	0.223537	0.577776	3.41e-08	1.91731	up	PREDICTED: larval cuticle protein 8-like [Bactrocera dorsalis]
LOC105232752	4.99144	3.31482	4.42072	0.581116	0.72149	0.788695	7.48e-13	2.13734	up	PREDICTED: larval cuticle protein 8-like [Bactrocera dorsalis]
LOC105232741	7.56553	4.46649	2.81239	1.15791	1.96755	1.00693	0.00601476	1.18507	up	PREDICTED: larval cuticle protein 5-like [Bactrocera dorsalis]
LOC105232740	30.7023	15.7443	14.6194	2.3689	4.10518	3.42209	6.56e-09	1.98193	up	PREDICTED: larval cuticle protein 5-like [Bactrocera dorsalis]
LOC105232735	7.23441	5.92937	8.61059	3.11131	2.882	3.74854	9.32e-05	1.05397	up	PREDICTED: larval cuticle protein 8-like [Bactrocera dorsalis]
LOC105232720	1.45167	2.4911	1.57295	0.647977	0.52351	0.700501	0.000118069	1.27578	up	PREDICTED: LOW QUALITY PROTEIN: pyridoxal phosphate phosphatase [Bactrocera dorsalis]
LOC105232703	51.8955	48.8051	49.8768	38.5169	34.5509	33.3473	1.27e-10	0.535148	up	PREDICTED: dynein heavy chain, cytoplasmic [Bactrocera dorsalis]
LOC105232645	10.4943	14.5052	7.86648	3.53861	5.64273	4.54511	0.000446408	1.08609	up	PREDICTED: vanin-like protein 1 [Bactrocera dorsalis]
LOC105232629	1.11181	0.915876	0.731053	0.45802	0.354583	0.488974	0.000128771	1.00361	up	PREDICTED: mucin-17 isoform X1 [Bactrocera dorsalis]
LOC105232584	208.408	239.46	228.143	203.863	197.385	184.235	0.00265607	0.240355	up	PREDICTED: acyl-CoA Delta(11) desaturase-like [Bactrocera dorsalis]
LOC105232545	43.3018	45.1039	41.5757	27.572	26.7953	26.1076	2.67e-19	0.72183	up	PREDICTED: sex muscle abnormal protein 5-like [Bactrocera dorsalis]
LOC105232531	10.8796	10.6393	11.0261	7.7476	6.46531	6.79626	5.24e-15	0.666368	up	PREDICTED: uncharacterized protein LOC105232531 isoform X1 [Bactrocera dorsalis]
LOC105232521	27.6195	22.714	25.3192	15.4315	14.8938	20.9448	0.00809578	0.56634	up	PREDICTED: mucin-21 [Bactrocera dorsalis]
LOC105232517	177.078	139.899	213.276	71.2129	92.9595	63.4851	2.56e-06	1.14784	up	PREDICTED: major royal jelly protein 1-like [Bactrocera dorsalis]
LOC105232483	11.0039	11.8913	11.9986	5.21035	4.81101	6.08572	4.16e-23	1.12721	up	PREDICTED: laminin subunit alpha-1-like [Bactrocera dorsalis]
LOC105232477	33.6148	32.8623	37.2309	21.771	23.2341	17.7468	3.05e-06	0.732498	up	PREDICTED: protein sickie [Bactrocera dorsalis]
LOC105232451	39.4982	39.5345	23.0136	10.5797	11.7937	12.7218	4.9e-09	1.41144	up	PREDICTED: platelet endothelial aggregation receptor 1-like [Bactrocera cucurbitae]
LOC105232419	1.37257	1.47292	1.67938	1.04303	0.791017	0.929822	0.000720819	0.702557	up	PREDICTED: DNA mismatch repair protein spellchecker 1 [Bactrocera dorsalis]
LOC105232401	18.9378	20.8743	18.6312	13.0868	11.7191	12.6804	7.92e-22	0.674241	up	PREDICTED: uncharacterized protein LOC105232401 [Bactrocera dorsalis]
LOC105232329	181.218	230.566	217.668	127.946	100.839	116.957	6.78e-12	0.879375	up	PREDICTED: uncharacterized protein LOC105232329 [Bactrocera dorsalis]
LOC105232282	39.5245	46.8882	30.9309	11.848	22.1233	23.8782	0.00929784	0.86747	up	PREDICTED: angiotensin-converting enzyme [Bactrocera dorsalis]
LOC105232280	975.679	803.573	1275.79	663.42	573.103	456.85	0.000748526	0.816174	up	PREDICTED: proline-rich protein 4 [Bactrocera dorsalis]
LOC105232263	26.8381	25.9211	26.9634	24.8351	22.4904	22.1258	0.00337477	0.237254	up	PREDICTED: RNA-binding protein fusilli [Bactrocera dorsalis]
LOC105232242	90.4817	74.6291	137.37	49.5857	59.6541	29.3859	0.00633305	0.948587	up	PREDICTED: dehydrogenase/reductase SDR family member 11-like [Bactrocera dorsalis]
LOC105232240	6.77126	6.39295	6.98105	3.46148	3.53616	3.85301	9.65e-16	0.910407	up	PREDICTED: optomotor-blind protein-like [Bactrocera dorsalis]
LOC105232239	14.6637	16.6208	15.5498	11.1521	9.60409	10.7232	2.16e-10	0.602956	up	PREDICTED: optomotor-blind protein-like [Bactrocera dorsalis]
LOC105232219	4.38887	4.22401	4.21215	3.2896	2.63744	3.23426	0.000113853	0.514667	up	PREDICTED: uncharacterized protein LOC105232219 isoform X1 [Bactrocera dorsalis]
LOC105232218	16.1479	17.8794	17.5601	15.0369	14.3857	14.6544	0.000120914	0.263305	up	PREDICTED: homeotic protein female sterile-like [Bactrocera dorsalis]
LOC105232159	18.3347	17.6472	16.6027	14.0147	14.0051	12.4834	0.00123007	0.394135	up	PREDICTED: vacuole membrane protein 1 [Bactrocera dorsalis]
LOC105232155	15.6825	16.0979	17.4584	14.9763	13.0639	14.1518	0.00406343	0.260418	up	PREDICTED: mucin-17 [Bactrocera dorsalis]
LOC105232146	11.2534	12.1346	11.1344	10.2635	9.3341	10.1768	0.000639735	0.250921	up	PREDICTED: LIM domain kinase 1 [Bactrocera dorsalis]
LOC105232085	28.3345	34.7524	30.2734	26.614	24.5759	23.1203	0.00368193	0.360004	up	PREDICTED: uncharacterized protein LOC105232085 [Bactrocera dorsalis]
LOC105232080	3.21229	3.3942	2.47863	2.06706	2.12421	1.85926	0.00353109	0.589956	up	PREDICTED: open rectifier potassium channel protein 1 [Bactrocera dorsalis]
LOC105231994	32.7657	32.8985	33.0697	30.9568	26.4802	25.1096	0.00955453	0.29453	up	PREDICTED: AP-1 complex subunit beta-1 [Bactrocera dorsalis]
LOC105231982	39.7454	34.7239	39.183	32.6221	28.8197	28.598	0.00277333	0.357839	up	PREDICTED: vinculin [Bactrocera dorsalis]
LOC105231953	3.97516	3.29604	3.47261	2.62049	2.41371	2.35459	0.00139543	0.556388	up	PREDICTED: LOW QUALITY PROTEIN: beta-1,3-galactosyltransferase 5 [Bactrocera dorsalis]
LOC105231896	6.57287	6.88748	6.8819	5.53724	5.09378	5.99615	0.00421356	0.314383	up	PREDICTED: ETS-like protein pointed, isoform P2/D isoform X2 [Bactrocera dorsalis]
LOC105231876	7.36955	9.63062	7.43688	2.12365	4.48553	4.82359	0.00971566	0.913041	up	fenitrothion-insensitive acetylcholinesterase [Bactrocera dorsalis]
LOC105231872	7.60007	7.85854	7.8538	6.79267	6.77742	6.94987	0.00689135	0.214582	up	PREDICTED: transcription initiation factor TFIID subunit 1 isoform X1 [Bactrocera dorsalis]
LOC105231864	15.1059	17.3639	16.369	14.553	13.0935	12.196	2.58e-05	0.350239	up	PREDICTED: mucin-17 isoform X2 [Bactrocera dorsalis]
LOC105231843	3.18452	3.2647	2.99949	1.81365	1.55085	1.72399	1.46e-08	0.893902	up	PREDICTED: DNA-directed RNA polymerase III subunit RPC3 [Bactrocera dorsalis]
LOC105231792	16.5007	15.7463	21.4491	13.5893	9.9583	9.77687	0.00136852	0.684795	up	PREDICTED: LOW QUALITY PROTEIN: uncharacterized protein LOC105231792 [Bactrocera dorsalis]
LOC105231773	8.76823	10.4871	9.69408	6.70704	5.58121	4.68562	7.94e-05	0.76138	up	PREDICTED: serine protease easter-like [Bactrocera dorsalis]
LOC105231759	1.57438	1.52887	1.68577	1.11207	0.978152	0.851858	0.00203954	0.690281	up	PREDICTED: uncharacterized protein LOC105231759 [Bactrocera dorsalis]
LOC105231571	21.5515	24.9111	21.7323	19.931	17.3754	19.3066	0.0093028	0.237321	up	PREDICTED: trithorax group protein osa isoform X10 [Bactrocera dorsalis]
LOC105231557	33.9754	30.1855	32.3027	28.7963	25.3969	26.5021	0.00586286	0.291339	up	PREDICTED: HEAT repeat-containing protein 5B isoform X1 [Bactrocera dorsalis]
LOC105231540	9.07804	8.44059	8.68319	5.38998	6.60566	5.96552	0.00146637	0.556212	up	PREDICTED: dihydrofolate reductase-like [Bactrocera dorsalis]
LOC105231537	1461.46	1985.33	1453.75	734.659	973.603	800.958	4.74e-06	0.930509	up	PREDICTED: LOW QUALITY PROTEIN: cytochrome P450 6g1-like [Bactrocera dorsalis]
LOC105231523	9.02757	6.06139	6.87454	4.89414	4.28824	4.22875	0.00523078	0.688446	up	PREDICTED: uncharacterized protein LOC105231523 [Bactrocera dorsalis]
LOC105231500	10.3987	10.5069	10.0593	6.26435	7.31033	6.28613	3.43e-06	0.652781	up	PREDICTED: G protein-activated inward rectifier potassium channel 3 isoform X1 [Bactrocera dorsalis]
LOC105231499	5.05335	5.01192	5.39155	4.4367	3.39187	4.09568	0.00344344	0.406504	up	PREDICTED: ankyrin repeat and SAM domain-containing protein 1A [Bactrocera dorsalis]
LOC105231481	8.35144	11.0991	9.96868	5.62505	5.6362	5.14429	2.38e-08	0.844398	up	PREDICTED: uncharacterized protein LOC105231481 [Bactrocera dorsalis]
LOC105231459	12.2754	11.5774	13.2397	2.70618	2.30657	2.46474	2.41e-116	2.30468	up	PREDICTED: ras-related protein Rac1-like [Ceratitis capitata]
LOC105231452	2.75717	2.91173	3.68672	0.848676	0.527545	1.47718	0.00130594	1.25509	up	PREDICTED: sulfotransferase 1 family member D1-like [Bactrocera dorsalis]
LOC105231434	16.4705	14.4352	23.2005	13.1035	9.24612	9.15121	0.00453655	0.746179	up	PREDICTED: uncharacterized protein LOC105231434 [Bactrocera dorsalis]
LOC105231415	57.5066	45.8662	38.2737	20.6093	26.5486	23.5154	2.16e-05	0.955501	up	PREDICTED: larval cuticle protein A3A [Bactrocera dorsalis]
LOC105231367	4.73324	6.18267	5.34685	4.08899	3.80283	3.63291	0.000441052	0.517485	up	PREDICTED: protein trachealess [Bactrocera dorsalis]
LOC105231356	31.3575	27.8993	32.6727	16.6558	16.81	17.9295	1.46e-12	0.855916	up	PREDICTED: uncharacterized protein LOC105231356 [Bactrocera dorsalis]
LOC105231346	86.726	84.2286	92.0621	58.8601	56.0771	53.7957	4.58e-17	0.671992	up	PREDICTED: delta-aminolevulinic acid dehydratase [Bactrocera dorsalis]
LOC105231344	16.9715	17.4815	16.4018	15.8911	13.003	14.2527	0.00575222	0.268522	up	PREDICTED: uncharacterized protein LOC105231344 [Bactrocera dorsalis]
LOC105231310	20.6921	23.1178	23.3298	18.0619	16.9817	19.1124	0.000252826	0.344198	up	PREDICTED: uncharacterized protein LOC105231310 [Bactrocera dorsalis]
LOC105231309	27.8289	35.4258	37.6009	22.9359	19.9621	24.5969	0.000428725	0.590911	up	PREDICTED: long-chain fatty acid transport protein 4-like isoform X1 [Bactrocera dorsalis]
LOC105231272	3.48249	3.62427	3.55913	2.37408	2.27205	2.45029	2.52e-06	0.608996	up	PREDICTED: integrator complex subunit 9 [Bactrocera dorsalis]
LOC105231247	84.088	84.5695	105.327	74.1598	69.034	63.9103	0.00501576	0.429802	up	PREDICTED: LOW QUALITY PROTEIN: uncharacterized protein LOC105231247 [Bactrocera dorsalis]
LOC105231222	3.23598	3.85271	2.58926	1.62585	0.895288	1.24134	9.91e-06	1.22344	up	PREDICTED: uncharacterized protein LOC105231222 isoform X1 [Bactrocera dorsalis]
LOC105231206	41.7484	37.7688	46.0539	29.6019	30.9175	28.5476	9.44e-05	0.520012	up	PREDICTED: solute carrier family 12 member 9 [Bactrocera dorsalis]
LOC105231180	1302.29	1090.11	1483.62	584.059	545.263	492.96	2.61e-16	1.24307	up	PREDICTED: adult cuticle protein 1-like [Bactrocera dorsalis]
LOC105231178	703.661	653.664	938.947	414.713	401.125	384.844	5.59e-08	0.927541	up	PREDICTED: adult cuticle protein 1-like [Bactrocera dorsalis]
LOC105231174	158.565	161.28	162.951	110.389	118.277	133.331	0.000284319	0.444825	up	PREDICTED: sodium- and chloride-dependent neutral and basic amino acid transporter B(0+)-like [Bactrocera dorsalis]
LOC105231123	10.9335	11.8238	11.3966	10.2589	8.09271	8.78655	0.000867888	0.367195	up	PREDICTED: protein MON2 homolog [Bactrocera dorsalis]
LOC105231116	34.996	51.3113	33.9495	12.0339	19.6979	15.5839	7.98e-06	1.20296	up	PREDICTED: uncharacterized protein LOC105231116 [Bactrocera dorsalis]
LOC105231115	17.1801	15.8848	16.8831	9.16403	12.9669	10.4917	0.00430994	0.607997	up	PREDICTED: putative uncharacterized protein ENSP00000383309 [Bactrocera dorsalis]
LOC105231083	81.5768	98.6709	84.4942	69.0406	68.4036	73.2953	0.00195711	0.359648	up	PREDICTED: homeobox protein homothorax-like isoform X1 [Ceratitis capitata]
LOC105231061	5.68952	5.75831	6.4088	4.88822	4.15473	3.79885	0.00308085	0.495663	up	PREDICTED: 4-hydroxybenzoate polyprenyltransferase, mitochondrial [Bactrocera dorsalis]
LOC105231052	56.6832	64.1375	59.4646	27.7728	34.9843	30.855	8.1e-10	0.94	up	PREDICTED: general odorant-binding protein 99a-like [Bactrocera dorsalis]
LOC105231042	11909.2	10856.8	7048.02	562.376	2098	2237.26	3.1e-06	1.77256	up	PREDICTED: general odorant-binding protein 99a-like [Bactrocera dorsalis]
LOC105231032	1428.68	1371.47	1313.13	882.866	891.849	748.988	4.67e-10	0.726269	up	PREDICTED: general odorant-binding protein 99a-like [Bactrocera dorsalis]
LOC105231023	70.8872	63.3656	61.353	34.622	48.8472	32.1734	0.00192878	0.731336	up	PREDICTED: elongation of very long chain fatty acids protein 7 [Bactrocera dorsalis]
LOC105230984	21.1136	27.2389	19.2995	2.78123	11.5945	6.03631	0.00500716	1.17379	up	PREDICTED: uncharacterized protein LOC105230984 [Bactrocera dorsalis]
LOC105230953	14.4058	11.8128	13.4441	10.2052	8.47976	8.35486	0.000634487	0.571897	up	PREDICTED: S-formylglutathione hydrolase [Bactrocera dorsalis]
LOC105230951	3.75756	4.03315	4.85374	3.17495	2.78621	2.9432	0.000664649	0.527969	up	PREDICTED: xanthine dehydrogenase-like [Bactrocera dorsalis]
LOC105230945	11.2038	12.5788	11.7279	10.3786	9.55151	10.1708	0.00023791	0.271979	up	PREDICTED: TATA-binding protein-associated factor 172 [Bactrocera dorsalis]
LOC105230943	43.9174	44.3725	42.5157	24.9805	30.9205	27.9167	7.65e-06	0.6543	up	PREDICTED: alcohol dehydrogenase class-3 [Bactrocera dorsalis]
LOC105230938	6.93045	6.88316	7.75104	6.44862	5.82414	5.6939	0.00870467	0.298445	up	PREDICTED: uncharacterized protein LOC105230938 [Bactrocera dorsalis]
LOC105230901	15.5694	16.1062	15.7719	14.3439	13.1317	14.3986	0.00169289	0.218629	up	PREDICTED: rho GTPase-activating protein 92B [Bactrocera dorsalis]
LOC105230892	11.1853	11.7646	11.8909	6.33796	8.24768	7.53469	0.000474078	0.654759	up	PREDICTED: J domain-containing protein CG6693 [Bactrocera dorsalis]
LOC105230867	5.93447	5.69164	3.97277	1.19323	0.81222	0.795331	1.71e-18	2.19672	up	PREDICTED: keratin, type I cytoskeletal 10 [Bactrocera dorsalis]
LOC105230784	11.0082	10.732	10.9041	9.50977	8.68005	8.44471	0.000135296	0.3304	up	PREDICTED: exportin-2 [Bactrocera dorsalis]
LOC105230772	50.5014	45.4537	65.8829	35.0538	31.4836	34.1712	0.000148329	0.689712	up	PREDICTED: E3 ubiquitin-protein ligase Su(dx) [Bactrocera dorsalis]
LOC105230713	6.35039	6.29649	7.24203	4.15922	4.31899	5.1684	0.00146637	0.556709	up	PREDICTED: probable cytochrome P450 301a1, mitochondrial [Bactrocera dorsalis]
LOC105230712	1.10067	1.04505	1.02909	0.033086	0.151221	0.020855	5.59e-07	1.9953	up	PREDICTED: uncharacterized protein LOC105230712 [Bactrocera dorsalis]
LOC105230710	6.78036	4.86611	5.38616	0	0.158044	0.08623	2.67e-26	3.67997	up	PREDICTED: uncharacterized protein LOC105230710 [Bactrocera dorsalis]
LOC105230700	14.2913	15.4505	13.838	12.6936	11.9528	12.5063	0.000599247	0.266801	up	PREDICTED: putative 1-phosphatidylinositol 3-phosphate 5-kinase isoform X1 [Bactrocera dorsalis]
LOC105230646	18.8324	20.301	18.4688	16.6353	15.186	16.531	6.9e-05	0.289167	up	PREDICTED: uncharacterized protein LOC105221404 isoform X1 [Bactrocera cucurbitae]
LOC105230628	8.9524	10.1454	8.81259	6.29586	7.10277	6.77754	0.000957994	0.488904	up	PREDICTED: transcription factor Adf-1 isoform X1 [Bactrocera dorsalis]
LOC105230596	23.6687	26.8721	26.228	18.094	17.766	19.339	9.35e-09	0.508469	up	PREDICTED: uncharacterized protein LOC105230596 isoform X1 [Bactrocera dorsalis]
LOC105230528	9.14698	8.85158	8.62903	6.80347	6.80834	6.03251	9.91e-06	0.468424	up	PREDICTED: neogenin isoform X1 [Bactrocera dorsalis]
LOC105230521	52.8447	74.4995	130.359	25.7	21.2108	16.1157	1.72e-07	1.66179	up	PREDICTED: uncharacterized protein LOC105230521 [Bactrocera dorsalis]
LOC105230466	113.402	114.995	118.614	106.201	97.6264	95.3414	0.000223341	0.252024	up	PREDICTED: V-type proton ATPase subunit E [Bactrocera dorsalis]
LOC105230460	13.8617	14.7287	13.9939	11.7625	9.4961	10.8193	2.29e-06	0.444124	up	PREDICTED: LOW QUALITY PROTEIN: tankyrase [Bactrocera dorsalis]
LOC105230399	18.1823	20.3118	19.9711	17.0707	15.5334	13.528	0.00697334	0.371414	up	PREDICTED: dentin sialophosphoprotein [Bactrocera dorsalis]
LOC105230389	12.2651	18.525	13.056	6.99595	9.0103	9.85604	0.00747322	0.715502	up	PREDICTED: LOW QUALITY PROTEIN: TNF receptor-associated factor 4 [Bactrocera dorsalis]
LOC105230353	82.0701	82.3747	73.488	52.6614	53.198	56.3085	3.21e-07	0.50874	up	PREDICTED: homeobox protein extradenticle [Bactrocera cucurbitae]
LOC105230340	16.5244	18.8118	18.0491	12.8852	12.7605	9.53994	0.000358666	0.61155	up	PREDICTED: protein sevenless isoform X1 [Bactrocera dorsalis]
LOC105230336	43.136	46.3344	41.5983	37.1147	31.2049	33.4113	3.63e-06	0.401737	up	PREDICTED: uncharacterized protein LOC105230336 [Bactrocera dorsalis]
LOC105230322	13.573	14.767	14.8142	11.489	10.545	10.0608	5.41e-09	0.461417	up	PREDICTED: microtubule-associated protein futsch [Bactrocera dorsalis]
LOC105230320	278.361	329.1	276.583	117.139	165.155	121.338	2.8e-08	1.08631	up	PREDICTED: esterase B1-like [Bactrocera dorsalis]
LOC105230317	89.3261	87.6602	103.295	45.5294	59.0637	44.7027	1.12e-06	0.891322	up	PREDICTED: esterase B1 [Bactrocera dorsalis]
LOC105230298	11.333	15.7071	14.7667	1.91016	3.28847	5.41603	6.7e-06	1.54647	up	PREDICTED: uncharacterized protein LOC105230298 [Bactrocera dorsalis]
LOC105230284	13.0591	13.8885	13.1621	12.3724	11.9796	11.4068	0.00872936	0.202586	up	PREDICTED: vacuolar protein sorting-associated protein 13D isoform X1 [Bactrocera dorsalis]
LOC105230262	4.86541	5.16363	5.40283	1.62784	2.73577	2.44251	7.18e-05	1.06834	up	PREDICTED: 2-hydroxyacylsphingosine 1-beta-galactosyltransferase-like [Bactrocera dorsalis]
LOC105230250	5.97957	6.02921	5.89343	4.20379	4.88255	4.52191	0.00245928	0.422557	up	PREDICTED: uncharacterized protein LOC105230250 isoform X1 [Bactrocera dorsalis]
LOC105230225	3.76082	3.89147	3.58732	2.03548	1.45825	1.5169	1.12e-11	1.14664	up	PREDICTED: lectizyme [Bactrocera dorsalis]
LOC105230211	9.88378	6.3588	7.1488	3.26781	2.00445	2.76504	9.76e-07	1.36858	up	PREDICTED: uncharacterized protein LOC105230211 [Bactrocera dorsalis]
LOC105230182	15.7693	14.9905	14.2445	9.37929	11.2818	10.6662	0.000634487	0.53935	up	PREDICTED: uncharacterized protein LOC105230182 [Bactrocera dorsalis]
LOC105230152	7.56318	8.55684	7.46152	5.18849	5.93181	6.46434	0.00704297	0.443115	up	PREDICTED: probable RNA methyltransferase bin3 [Bactrocera dorsalis]
LOC105230141	42.6794	51.3252	46.4345	37.9616	35.5985	40.605	0.00407558	0.331155	up	PREDICTED: uncharacterized protein LOC105230141 [Bactrocera dorsalis]
LOC105230123	14.3576	14.5833	15.2482	11.4942	11.8553	12.8189	0.00150881	0.322353	up	PREDICTED: LOW QUALITY PROTEIN: protein furry-like [Bactrocera dorsalis]
LOC105230082	43.9881	41.657	54.618	35.0145	32.1125	22.7574	0.00875859	0.630047	up	PREDICTED: CD82 antigen [Bactrocera dorsalis]
LOC105230074	9.55895	12.56	10.4586	6.61123	7.97615	6.06873	0.00239149	0.645957	up	PREDICTED: succinyl-CoA:3-ketoacid coenzyme A transferase 1, mitochondrial [Bactrocera dorsalis]
LOC105230056	41.2516	42.4342	40.2511	34.1662	36.0944	36.11	0.00758595	0.254938	up	PREDICTED: laminin subunit gamma-1 [Bactrocera dorsalis]
LOC105230034	15.1801	12.9268	11.7389	3.99907	6.20848	3.96827	5.25e-07	1.33315	up	PREDICTED: regucalcin-like, partial [Bactrocera dorsalis]
LOC105230016	352.98	336.95	404.084	285.597	273.936	227.76	0.00146969	0.496866	up	PREDICTED: uncharacterized protein LOC105230016 [Bactrocera dorsalis]
LOC105229941	4935.67	5690.75	5759.21	3042.7	3441.25	1981.65	0.000200089	0.898806	up	PREDICTED: cuticle protein 1 [Bactrocera dorsalis]
LOC105229939	1.63438	1.2058	1.9147	1.02565	0.850479	0.873466	0.00877111	0.740338	up	PREDICTED: uncharacterized protein LOC105229939 [Bactrocera dorsalis]
LOC105229928	16.5153	16.6015	17.5036	14.9306	13.8097	14.7229	2.79e-05	0.258138	up	PREDICTED: inositol 1,4,5-trisphosphate receptor isoform X1 [Bactrocera dorsalis]
LOC105229897	206.204	224.174	248.033	167.936	144.6	143.192	5.55e-08	0.602056	up	PREDICTED: GILT-like protein C02D5.2 [Bactrocera dorsalis]
LOC105229893	268.86	239.96	342.441	128.377	159.835	120.518	1.24e-06	1.01469	up	PREDICTED: LOW QUALITY PROTEIN: major royal jelly protein 1 [Bactrocera dorsalis]
LOC105229803	10.1607	12.0739	10.4659	8.74183	8.28687	8.27957	0.0030987	0.397393	up	PREDICTED: centrosomal and chromosomal factor-like [Bactrocera dorsalis]
LOC105229801	42.805	48.0482	44.8618	34.8619	33.788	29.2538	7.81e-06	0.499382	up	PREDICTED: uncharacterized protein LOC105229801, partial [Bactrocera dorsalis]
LOC105229800	14.2982	13.0706	12.4286	10.5104	10.324	8.42519	0.00523078	0.465737	up	RH54729p [Drosophila melanogaster]
LOC105229747	10.6265	11.5923	11.2008	9.47659	9.63351	9.107	0.00168336	0.278309	up	PREDICTED: zinc finger SWIM domain-containing protein 8 [Bactrocera cucurbitae]
LOC105229745	202.159	166.807	224.543	63.1452	71.3497	116.279	3.42e-05	1.12517	up	PREDICTED: alanine--glyoxylate aminotransferase 2-like [Bactrocera dorsalis]
LOC105229728	36.8833	36.4473	41.5746	30.9335	32.3764	27.7656	0.0099339	0.367644	up	PREDICTED: mannosyl-oligosaccharide alpha-1,2-mannosidase isoform B isoform X1 [Bactrocera cucurbitae]
LOC105229673	63.785	63.501	71.6368	53.9309	48.9828	49.4762	2.2e-06	0.419348	up	PREDICTED: LOW QUALITY PROTEIN: filamin-C [Bactrocera dorsalis]
LOC105229591	4.02611	4.20469	4.20188	3.83703	3.44118	3.3883	0.00606543	0.257329	up	PREDICTED: protein AF-9 [Bactrocera dorsalis]
LOC105229491	35.2475	41.1156	32.3463	25.6404	27.1147	25.6507	0.000430204	0.493554	up	PREDICTED: procollagen-lysine,2-oxoglutarate 5-dioxygenase 1 [Bactrocera dorsalis]
LOC105229426	14.1219	13.7274	12.5732	9.41028	10.2184	10.0844	0.000188724	0.470998	up	PREDICTED: uncharacterized protein LOC105229426 [Bactrocera dorsalis]
LOC105229408	58.2081	20.4559	72.0091	18.2331	15.3093	5.6134	0.00335883	1.2512	up	PREDICTED: skin secretory protein xP2 [Bactrocera dorsalis]
LOC105229395	2.66717	4.17362	3.65732	2.44951	1.6726	1.57493	0.00612651	0.817006	up	PREDICTED: Usher syndrome type-1G protein homolog [Bactrocera dorsalis]
LOC105229320	26.4562	27.2265	24.1943	18.1262	19.5697	21.7891	0.00731605	0.413479	up	PREDICTED: inactive rhomboid protein 1-like [Bactrocera dorsalis]
LOC105229269	26.7118	29.1268	29.0786	24.1344	22.9688	22.9178	1.8e-06	0.300725	up	PREDICTED: tyrosine-protein kinase Btk29A isoform X1 [Bactrocera dorsalis]
LOC105229263	12.9276	13.6024	13.1967	11.0684	11.0409	9.46525	0.0027883	0.358236	up	PREDICTED: probable helicase with zinc finger domain [Bactrocera dorsalis]
LOC105229254	10.5322	11.1276	11.9596	10.0003	8.43892	9.94109	0.00359051	0.30686	up	PREDICTED: GRAM domain-containing protein 1B isoform X1 [Bactrocera dorsalis]
LOC105229240	156.898	165.309	156.919	86.8993	103.761	93.2997	6.58e-10	0.769024	up	PREDICTED: peroxiredoxin-6-like [Bactrocera dorsalis]
LOC105229239	244.753	255.561	251.801	145.409	174.209	151.055	7.83e-08	0.691903	up	PREDICTED: peroxiredoxin-6-like [Bactrocera dorsalis]
LOC105229216	79.441	66.4152	80.0194	26.5108	27.3954	45.2433	1.35e-05	1.09846	up	PREDICTED: beta-hexosaminidase subunit beta-like isoform X1 [Bactrocera dorsalis]
LOC105229200	64.755	58.4757	65.7659	35.8284	35.9689	34.3173	1.88e-19	0.857695	up	PREDICTED: maltase 2-like isoform X1 [Bactrocera dorsalis]
LOC105229193	1.29857	1.66789	1.14802	0.640015	0.841176	0.613798	0.00776211	0.853589	up	PREDICTED: cytochrome P450 4p1-like [Bactrocera dorsalis]
LOC105229187	13.3191	9.76811	14.7066	7.48311	6.81088	6.09713	5.55e-05	0.865524	up	PREDICTED: uncharacterized protein LOC105229187 [Bactrocera dorsalis]
LOC105229185	10.6457	17.0283	10.4077	2.78783	6.23918	3.66477	0.000446408	1.24702	up	PREDICTED: angiotensin-converting enzyme-like [Bactrocera dorsalis]
LOC105229164	96.1191	97.4432	113.124	79.3221	80.4744	81.4249	0.00128439	0.379141	up	PREDICTED: syndecan isoform X1 [Bactrocera dorsalis]
LOC105229133	15.0398	11.38	15.4133	9.9146	8.07045	8.05693	0.000601897	0.685614	up	PREDICTED: putative uncharacterized protein DDB_G0289263 [Bactrocera dorsalis]
LOC105229118	2.11872	2.58652	2.43348	0.926918	1.06808	0.444343	0.00379297	1.13825	up	PREDICTED: uncharacterized protein LOC105229118 [Bactrocera dorsalis]
LOC105229112	1.52698	2.19409	1.41755	0.580256	0.643986	0.793975	2.47e-07	1.24276	up	PREDICTED: sodium channel protein 60E [Bactrocera dorsalis]
LOC105229100	16.1485	13.7288	22.0061	11.7736	9.2101	8.5426	0.00247944	0.774047	up	PREDICTED: uncharacterized protein LOC105229100 [Bactrocera dorsalis]
LOC105229064	93.9623	79.0703	100.085	77.5445	66.1368	68.1325	0.00618837	0.419172	up	PREDICTED: proton-coupled amino acid transporter 1 isoform X4 [Bactrocera dorsalis]
LOC105229062	4.59308	3.09674	1.53489	0.407878	0.83663	0.878633	0.00123989	1.35102	up	PREDICTED: histidine-rich glycoprotein [Bactrocera dorsalis]
LOC105229056	2.96172	2.9788	2.9567	2.20226	1.80236	1.46412	0.00774855	0.676837	up	PREDICTED: glycoprotein-N-acetylgalactosamine 3-beta-galactosyltransferase 1-like [Bactrocera dorsalis]
LOC105228985	4.00959	3.05222	3.67484	1.37817	1.8387	0.795554	0.00157687	1.1347	up	PREDICTED: venom allergen 5 [Bactrocera dorsalis]
LOC105228982	59.9446	69.0527	63.0793	28.3529	37.6757	43.6122	0.00024065	0.784656	up	PREDICTED: kynurenine 3-monooxygenase [Bactrocera dorsalis]
LOC105228967	17.7266	18.1313	16.3553	11.8192	11.7892	13.4352	3.57e-06	0.523449	up	PREDICTED: PX domain-containing protein kinase-like protein [Bactrocera dorsalis]
LOC105228964	10.237	10.6523	9.91863	9.10591	7.64997	8.92743	0.00292618	0.300014	up	PREDICTED: putative RNA-binding protein 15 isoform X1 [Bactrocera dorsalis]
LOC105228960	104.48	110.602	112.843	64.7004	68.1274	69.4456	1.38e-17	0.723957	up	PREDICTED: aldehyde dehydrogenase, dimeric NADP-preferring isoform X3 [Bactrocera dorsalis]
LOC105228838	12.0509	12.8748	13.8221	10.6836	11.0253	10.3588	0.0073819	0.304895	up	PREDICTED: uncharacterized protein LOC105228838 [Bactrocera dorsalis]
LOC105228820	83.3455	83.1346	85.8166	69.3194	66.3229	70.8115	1.81e-08	0.326775	up	PREDICTED: ATP-dependent RNA helicase DBP2 [Bactrocera dorsalis]
LOC105228784	81.6485	83.8917	84.5838	79.653	69.4238	71.6986	0.00263661	0.218852	up	PREDICTED: peptidylglycine alpha-hydroxylating monooxygenase [Bactrocera dorsalis]
LOC105228764	22.7353	21.1863	21.3733	19.3902	17.5464	16.4598	0.00259988	0.325806	up	PREDICTED: bone morphogenetic protein receptor type-1B isoform X1 [Bactrocera dorsalis]
LOC105228734	54.6413	38.7526	48.4808	19.2289	25.9512	20.3099	6.78e-06	1.04823	up	PREDICTED: protein takeout-like [Bactrocera dorsalis]
LOC105228721	31.5531	26.3986	28.4436	24.2525	20.3729	23.428	0.00767205	0.37752	up	PREDICTED: LOW QUALITY PROTEIN: protein croquemort-like [Bactrocera dorsalis]
LOC105228683	41.9652	42.1369	46.001	31.5247	33.1815	31.698	2.12e-06	0.462938	up	PREDICTED: putative helicase MOV-10 [Bactrocera dorsalis]
LOC105228675	52.664	52.1362	48.5469	28.7663	29.8433	27.4848	1.41e-17	0.855196	up	PREDICTED: protein CTLA-2-beta [Bactrocera dorsalis]
LOC105228642	18.1525	17.0149	18.7141	12.8892	11.9747	9.6239	0.000236437	0.651083	up	PREDICTED: UPF0136 membrane protein CG5532 [Bactrocera dorsalis]
LOC105228618	0.455889	0.337446	0.709244	0.184959	0.128876	0.07583	0.00264115	1.26148	up	PREDICTED: protein toll-like [Bactrocera dorsalis]
LOC105228593	14.1365	14.5827	15.1013	12.5884	11.9289	12.5273	1.65e-05	0.278289	up	PREDICTED: protein suppressor of sable isoform X1 [Bactrocera dorsalis]
LOC105228590	16.2342	17.4695	21.1813	3.23071	10.0548	2.83534	0.00905411	1.13519	up	PREDICTED: uncharacterized protein LOC105228590 [Bactrocera dorsalis]
LOC105228589	9.63277	11.0773	12.3303	2.25493	4.48537	3.05195	3.93e-06	1.44844	up	PREDICTED: uncharacterized protein LOC105228589 [Bactrocera dorsalis]
LOC105228574	27.9825	30.781	31.7563	27.1881	26.2692	24.9819	0.00957678	0.251045	up	PREDICTED: filaggrin isoform X1 [Bactrocera dorsalis]
LOC105228559	6.93096	8.7894	7.72613	4.83046	4.91328	4.90062	2.03e-08	0.696681	up	PREDICTED: neurogenic locus protein delta isoform X2 [Bactrocera cucurbitae]
LOC105228525	49.3986	49.507	53.983	34.9861	36.2365	25.3756	0.000599247	0.662221	up	PREDICTED: mitochondrial pyruvate carrier 2-like [Bactrocera dorsalis]
LOC105228486	8.60958	6.02466	4.24353	1.94522	3.56474	2.52238	0.00657016	0.99744	up	PREDICTED: larval serum protein 1 beta chain-like [Bactrocera dorsalis]
LOC105228471	21.7499	17.1271	19.0553	13.7812	14.1591	14.8984	0.00501685	0.459119	up	PREDICTED: uncharacterized protein LOC105228471 [Bactrocera dorsalis]
LOC105228449	415.099	360.311	496.477	185.265	285.172	220.373	0.00120124	0.793921	up	trehalase [Bactrocera dorsalis]
LOC105228428	125.27	107.336	136.154	77.8688	91.3932	86.2145	0.00269029	0.526987	up	PREDICTED: NAD kinase isoform X1 [Bactrocera dorsalis]
LOC105228374	79.5323	78.1962	79.0775	67.6222	58.7806	59.6011	1.92e-07	0.385795	up	PREDICTED: uroporphyrinogen decarboxylase isoform X1 [Bactrocera dorsalis]
LOC105228363	161.217	168.955	162.272	145.865	144.563	141.835	0.000284698	0.225038	up	PREDICTED: aldehyde dehydrogenase, mitochondrial [Bactrocera dorsalis]
LOC105228305	25.0652	27.601	22.7668	18.131	16.3841	16.7367	4.4e-08	0.585752	up	PREDICTED: gamma-glutamyltranspeptidase 1 isoform X1 [Bactrocera dorsalis]
LOC105228242	12.8315	13.3401	13.9137	8.65177	6.5452	9.07254	1.55e-06	0.737907	up	PREDICTED: uncharacterized protein LOC105228242 [Bactrocera dorsalis]
LOC105228186	6.38866	6.18209	6.32867	5.5998	4.98332	4.82834	0.00259988	0.329612	up	PREDICTED: GPI inositol-deacylase, partial [Bactrocera dorsalis]
LOC105228165	10.4993	11.1434	11.0114	10.1757	8.99695	9.43794	0.000252826	0.229985	up	PREDICTED: transcription-associated protein 1 [Bactrocera dorsalis]
LOC105228117	6.3165	7.43484	7.09367	4.97296	4.70578	3.93051	6.11e-05	0.627728	up	PREDICTED: transcription factor Sp9 [Bactrocera dorsalis]
LOC105228110	3.44322	2.85731	3.12812	0.464129	0.818669	0.717433	4.61e-10	1.86223	up	PREDICTED: endocuticle structural protein SgAbd-6-like [Bactrocera dorsalis]
LOC105228075	16.6382	21.2476	17.2609	13.9131	12.0083	14.3964	0.000997872	0.476843	up	PREDICTED: low-density lipoprotein receptor-related protein 1 [Bactrocera dorsalis]
LOC105228054	5.60384	3.25255	3.25205	0.915005	1.54587	1.71961	0.00253978	1.16185	up	PREDICTED: larval cuticle protein 2-like [Bactrocera dorsalis]
LOC105227993	11.2848	13.7143	15.1203	3.66456	8.03691	6.30724	0.00602457	0.959971	up	PREDICTED: dopamine N-acetyltransferase-like [Bactrocera dorsalis]
LOC105227965	17.5419	17.1181	16.7351	14.5555	12.9031	15.2742	0.00339738	0.303388	up	PREDICTED: flocculation protein FLO11-like isoform X1 [Bactrocera dorsalis]
LOC105227889	24.5756	28.8149	23.9342	13.2327	13.8019	14.0905	1.7e-16	0.925976	up	PREDICTED: flocculation protein FLO11 isoform X1 [Bactrocera dorsalis]
LOC105227882	17.1122	13.3756	16.5212	4.13124	7.30609	4.73621	3.1e-06	1.33893	up	PREDICTED: dehydrogenase/reductase SDR family member 11-like [Bactrocera dorsalis]
LOC105227860	4.2655	4.54611	4.07455	3.01376	2.66117	2.18732	0.000409643	0.70627	up	PREDICTED: uncharacterized protein LOC105227860 [Bactrocera dorsalis]
LOC105227849	8.62798	9.0861	9.79284	7.66776	6.227	6.26563	0.000325023	0.476528	up	PREDICTED: putative phosphatidate phosphatase [Bactrocera dorsalis]
LOC105227834	15.2411	17.149	13.9851	7.15845	8.80742	8.76285	6.71e-08	0.898451	up	PREDICTED: uncharacterized protein LOC105227834 [Bactrocera dorsalis]
LOC105227799	11.1719	12.6274	11.577	10.3249	10.2184	9.76755	0.00612651	0.257644	up	PREDICTED: disks large homolog 5 [Bactrocera dorsalis]
LOC105227772	21.7211	20.8303	22.0675	19.0385	14.4138	16.9147	0.00450963	0.392608	up	PREDICTED: tetraspanin-9 [Bactrocera dorsalis]
LOC105227723	0.769606	0.828774	0.856557	0.576727	0.522976	0.560627	8.64e-05	0.578604	up	PREDICTED: NACHT and WD repeat domain-containing protein 1 [Bactrocera dorsalis]
LOC105227710	2.2174	2.29004	3.45258	0.289045	0.244573	0.14215	6.12e-22	2.854	up	PREDICTED: protein wech-like [Bactrocera dorsalis]
LOC105227684	37.0988	40.3814	27.6681	22.3765	21.8602	20.827	0.000458403	0.689424	up	PREDICTED: uncharacterized protein LOC105227684 [Bactrocera dorsalis]
LOC105227682	7.76283	7.38986	9.64605	5.40473	3.84762	3.69239	1.6e-05	0.920736	up	PREDICTED: protein Wnt-2 isoform X1 [Bactrocera dorsalis]
LOC105227657	15.1004	21.7276	22.4375	12.5651	12.3956	9.0513	0.00169289	0.787027	up	PREDICTED: facilitated trehalose transporter Tret1-2 homolog [Bactrocera dorsalis]
LOC105227630	84.7938	87.7511	84.3261	71.0425	67.9211	71.2642	2.08e-12	0.32846	up	PREDICTED: heterogeneous nuclear ribonucleoprotein Q isoform X2 [Bactrocera dorsalis]
LOC105227629	186.296	222.615	198.567	67.3023	64.9026	85.4087	7.44e-25	1.46177	up	PREDICTED: mucin-22 [Bactrocera dorsalis]
LOC105227612	16.9761	16.1307	16.0906	14.5487	13.5342	13.8364	0.00890431	0.268589	up	PREDICTED: uncharacterized protein LOC105227612 [Bactrocera dorsalis]
LOC105227469	0.883906	1.44326	0.89899	0.175049	0.086896	0.19527	1.21e-09	2.08803	up	PREDICTED: glycine-rich cell wall structural protein [Bactrocera dorsalis]
LOC105227421	124.201	148.796	130.739	114.827	102.47	95.599	0.00136852	0.398076	up	PREDICTED: aldose reductase-like [Bactrocera dorsalis]
LOC105227402	1.66748	1.68902	1.45907	1.16951	1.20608	1.08142	0.00321206	0.52943	up	PREDICTED: zinc finger protein sens [Bactrocera dorsalis]
LOC105227348	50.7032	33.6477	63.3576	23.056	25.4806	17.9627	0.00028235	1.03578	up	PREDICTED: DCN1-like protein [Bactrocera dorsalis]
LOC105227310	11.4218	11.4804	9.01747	4.62077	5.35719	2.77089	2.79e-05	1.17818	up	PREDICTED: sodium-dependent noradrenaline transporter [Bactrocera dorsalis]
LOC105227279	26.598	22.6869	25.3997	14.2542	13.1272	13.4754	1.16e-16	0.892758	up	PREDICTED: proton-coupled folate transporter-like [Bactrocera dorsalis]
LOC105227257	33.89	43.058	39.2017	23.6753	26.3621	29.0982	0.00105239	0.56396	up	PREDICTED: uncharacterized protein LOC105227257 [Bactrocera dorsalis]
LOC105227256	17.4637	18.0991	16.2592	7.94918	8.04918	6.45781	3.8e-23	1.18909	up	PREDICTED: alpha-(1,3)-fucosyltransferase C [Bactrocera dorsalis]
LOC105227243	34.1555	32.9828	38.9995	23.1197	26.0728	24.1507	4.89e-05	0.553961	up	PREDICTED: protein folded gastrulation [Bactrocera dorsalis]
LOC105227206	10.5517	11.3179	11.2065	9.2895	9.54744	9.2766	0.00144903	0.269443	up	PREDICTED: myeloid zinc finger 1 [Bactrocera dorsalis]
LOC105227172	53.5897	62.2313	60.352	50.1977	48.8973	52.0541	0.00843908	0.255706	up	PREDICTED: hemocytin [Bactrocera dorsalis]
LOC105227138	0.467053	0.543659	0.457651	0.172317	0.219273	0.111422	0.00192639	1.16893	up	PREDICTED: 20-hydroxyecdysone protein [Bactrocera dorsalis]
LOC105227123	31.1273	34.2728	37.9155	25.2944	24.8988	22.8189	3.23e-05	0.525269	up	PREDICTED: uncharacterized protein LOC105227123 [Bactrocera dorsalis]
LOC105227122	25.274	26.0115	29.7002	21.0343	20.0605	19.3837	1.6e-05	0.452425	up	PREDICTED: uncharacterized protein LOC105227122 [Bactrocera dorsalis]
LOC105227074	38.7338	38.3318	44.0559	8.5358	7.85063	14.4164	1.27e-13	1.78926	up	PREDICTED: organic cation transporter-like protein [Bactrocera dorsalis]
LOC105227056	2.27632	2.5256	2.02315	0.638987	0.754878	1.30662	0.00083416	1.11872	up	PREDICTED: angiopoietin-2 [Bactrocera dorsalis]
LOC105227038	4.48944	6.62455	5.64755	2.16598	2.00118	2.27687	5.23e-15	1.3389	up	PREDICTED: uncharacterized protein LOC105227038 [Bactrocera dorsalis]
LOC105227011	94.9126	103.115	75.9973	71.0464	68.3384	58.2189	0.00922514	0.487424	up	PREDICTED: solute carrier family 23 member 2 [Bactrocera dorsalis]
LOC105226962	9.84927	11.1409	13.3551	7.41228	7.49407	5.78116	0.00148044	0.71118	up	PREDICTED: uncharacterized protein LOC105226962, partial [Bactrocera dorsalis]
LOC105226951	411.531	420.42	408.828	316.301	326.8	276.391	5.69e-05	0.460826	up	PREDICTED: 60S ribosomal protein L30-like [Ceratitis capitata]
LOC105226863	6.3016	6.3093	7.1439	5.01636	3.7127	4.24894	0.00201456	0.611329	up	PREDICTED: LOW QUALITY PROTEIN: chromodomain-helicase-DNA-binding protein 8 [Bactrocera dorsalis]
LOC105226845	22.9162	25.5183	22.1118	19.8289	17.9848	20.6787	0.00613658	0.303175	up	PREDICTED: uncharacterized protein LOC105226845 isoform X1 [Bactrocera dorsalis]
LOC105226827	24.4989	25.9992	24.8188	22.5879	20.4908	22.9785	0.000761973	0.229045	up	PREDICTED: patronin isoform X1 [Bactrocera dorsalis]
LOC105226756	23.4237	24.2018	24.4543	18.4859	18.4447	17.0088	9.63e-09	0.451637	up	PREDICTED: myosin heavy chain 95F [Bactrocera dorsalis]
LOC105226694	44.7754	48.9191	46.5351	32.348	35.3063	33.8953	5.87e-07	0.49405	up	PREDICTED: putative fatty acyl-CoA reductase CG8303 [Bactrocera dorsalis]
LOC105226690	40.0647	41.7248	40.4301	38.8362	35.5868	38.3387	0.00180304	0.155319	up	PREDICTED: uncharacterized protein LOC105226690 [Bactrocera dorsalis]
LOC105226683	25.8153	27.9156	27.5946	22.4099	21.412	16.7101	0.00751208	0.447936	up	PREDICTED: putative polypeptide N-acetylgalactosaminyltransferase 9 isoform X1 [Bactrocera dorsalis]
LOC105226664	29.6487	30.8947	30.287	25.4424	22.6276	23.8043	3.37e-15	0.376099	up	PREDICTED: latrophilin Cirl isoform X1 [Bactrocera dorsalis]
LOC105226657	16.7708	19.253	18.7891	13.941	11.1639	12.0549	4.9e-08	0.590126	up	PREDICTED: DNA repair protein complementing XP-G cells homolog isoform X1 [Bactrocera dorsalis]
LOC105226630	19.029	21.2969	20.7573	12.9092	12.4964	13.5725	2.37e-20	0.67956	up	PREDICTED: centrosomal and chromosomal factor [Bactrocera dorsalis]
LOC105226622	3.1022	3.80373	3.05888	1.91277	1.63662	1.65243	3.16e-09	0.941705	up	PREDICTED: putative tyramine receptor 2 [Bactrocera dorsalis]
LOC105226562	162.217	170.933	190.972	133.063	128.459	110.981	4.79e-05	0.516902	up	PREDICTED: uncharacterized protein LOC105226562 isoform X2 [Bactrocera dorsalis]
LOC105226558	120.233	124.07	135.806	23.9941	71.0592	44.6371	0.00159841	1.14118	up	PREDICTED: alpha-tocopherol transfer protein-like [Bactrocera dorsalis]
LOC105226468	2.85087	3.19231	2.0359	0.972183	1.1421	1.28472	3.31e-05	1.12532	up	PREDICTED: tigger transposable element-derived protein 6-like [Bactrocera dorsalis]
LOC105226466	2.42788	1.56318	2.1983	1.08496	0.990853	1.00184	0.000256379	0.939936	up	PREDICTED: transient receptor potential channel pyrexia [Bactrocera dorsalis]
LOC105226439	19.8837	21.1914	20.2502	19.1155	18.3803	18.3094	0.00830949	0.171062	up	PREDICTED: puromycin-sensitive aminopeptidase [Bactrocera dorsalis]
LOC105226392	24.3059	26.7174	32.1332	21.1935	20.7423	20.7859	0.00457042	0.431346	up	PREDICTED: slit homolog 2 protein [Bactrocera dorsalis]
LOC105226381	68.3197	74.1806	73.2063	54.2152	58.2928	47.6346	0.000728043	0.454234	up	PREDICTED: ABC transporter G family member 23 [Bactrocera dorsalis]
LOC105226314	1.27577	1.287	1.2549	0.429025	0.29217	0.324301	5.66e-18	1.75614	up	PREDICTED: LOW QUALITY PROTEIN: patched domain-containing protein 3 [Bactrocera dorsalis]
LOC105226299	22.067	24.0772	20.6591	12.5927	15.2717	17.6175	0.00621296	0.557939	up	PREDICTED: LOW QUALITY PROTEIN: leucine-rich repeat-containing protein 10 [Bactrocera dorsalis]
LOC105226222	26.7272	27.8493	33.4913	12.067	19.478	11.717	0.000826508	0.924634	up	PREDICTED: uncharacterized protein LOC105226222 isoform X1 [Bactrocera dorsalis]
LOC105226136	3.74762	4.45971	3.65734	3.0372	2.67937	3.23488	0.00289568	0.433189	up	PREDICTED: tetratricopeptide repeat protein 28 [Bactrocera cucurbitae]
LOC105226127	18.9006	18.2177	17.5149	15.1696	13.9361	15.1056	5.83e-06	0.342897	up	PREDICTED: phosphatidylinositol 4-kinase alpha [Bactrocera dorsalis]
LOC105226123	3.56054	3.71275	3.68415	3.02224	3.04598	3.11435	0.00357987	0.289709	up	PREDICTED: uncharacterized protein LOC105226123 [Bactrocera dorsalis]
LOC105226056	29.6102	21.3281	22.2306	16.1795	12.0865	13.3173	3.31e-05	0.817912	up	PREDICTED: uncharacterized protein LOC105226056 isoform X1 [Bactrocera dorsalis]
LOC105226051	12.0581	12.6395	13.9926	11.1132	9.54838	10.7983	0.00344344	0.331545	up	PREDICTED: nuclear receptor-binding protein homolog [Bactrocera dorsalis]
LOC105226025	0.976911	2.48108	0.783626	0.033664	0.206139	0.104355	0.000171014	1.58694	up	PREDICTED: glycine receptor subunit alpha-4 isoform X1 [Bactrocera dorsalis]
LOC105225994	135.287	155.496	171.438	112.728	95.7575	80.5037	0.000109699	0.627622	up	PREDICTED: uncharacterized protein LOC105225994 [Bactrocera dorsalis]
LOC105225951	7.28432	7.30773	9.48714	4.10163	4.64447	3.5649	9.6e-07	0.943509	up	PREDICTED: ankyrin repeat and BTB/POZ domain-containing protein 2 isoform X1 [Bactrocera cucurbitae]
LOC105225928	105.369	106.43	125.759	71.1385	71.5742	60.1986	6.6e-08	0.748077	up	PREDICTED: uncharacterized protein LOC105225928 [Bactrocera dorsalis]
LOC105225918	14.7061	14.3267	18.9768	11.0312	10.4599	12.4458	0.0047298	0.518697	up	PREDICTED: uncharacterized protein LOC105225918 [Bactrocera dorsalis]
LOC105225880	5.30817	7.22767	6.478	2.89002	2.7066	3.2165	4.99e-10	1.0851	up	PREDICTED: uncharacterized protein LOC105225880 isoform X1 [Bactrocera dorsalis]
LOC105225871	213.307	243.874	315.184	161.859	109.593	93.8401	5.82e-05	1.01126	up	PREDICTED: uncharacterized protein LOC105225871 [Bactrocera dorsalis]
LOC105225840	187.804	216.61	188.622	109.088	83.8063	65.9179	4.39e-09	1.15528	up	PREDICTED: LOW QUALITY PROTEIN: glutathione S-transferase 1-1-like [Bactrocera dorsalis]
LOC105225836	7.44058	6.88204	8.83474	5.6956	4.11654	4.64457	0.00021732	0.686648	up	PREDICTED: putative tyrosine-protein kinase Wsck [Bactrocera dorsalis]
LOC105225835	9.94495	11.4166	11.0118	9.48755	8.21559	8.3958	0.00018576	0.346122	up	PREDICTED: ubiquitin carboxyl-terminal hydrolase 34 [Bactrocera dorsalis]
LOC105225819	2.58721	2.7144	2.23632	1.46085	1.64007	1.27338	0.00409445	0.739927	up	PREDICTED: kelch-like protein 5 [Bactrocera dorsalis]
LOC105225817	138.874	184.112	167.346	86.4936	58.1819	63.4361	2.01e-11	1.2062	up	PREDICTED: glutathione S-transferase 1-1-like [Bactrocera dorsalis]
LOC105225816	7.35302	6.58967	7.89748	4.15235	2.51511	2.14123	0.00010598	1.1539	up	PREDICTED: glutathione S-transferase 1-1-like [Bactrocera dorsalis]
LOC105225815	24.6715	29.198	28.3407	18.3184	12.3177	10.0512	0.000133552	0.954479	up	PREDICTED: glutathione S-transferase 1-1-like [Bactrocera dorsalis]
LOC105225780	34.5801	32.9635	31.977	26.6239	24.247	28.1288	0.00025962	0.362686	up	PREDICTED: uncharacterized protein LOC105225780 [Bactrocera dorsalis]
LOC105225725	3205.82	2391.32	1520.69	474.026	1126.34	332.536	0.00125489	1.30114	up	PREDICTED: larval serum protein 2 [Bactrocera dorsalis]
LOC105225685	4.03631	3.24634	4.15664	1.09364	0.907405	0.476567	1.33e-07	1.73718	up	PREDICTED: uncharacterized protein LOC105225685 [Bactrocera dorsalis]
LOC105225679	30.5374	32.9235	31.716	29.6204	28.441	29.4526	0.00616761	0.158922	up	PREDICTED: uncharacterized protein LOC105219285 isoform X3 [Bactrocera cucurbitae]
LOC105225660	8.89813	9.51986	8.06938	6.7559	6.64606	5.38162	0.00674088	0.4814	up	PREDICTED: tetraspanin-5 isoform X3 [Bactrocera dorsalis]
LOC105225625	72.5376	72.7486	76.8437	61.0367	59.31	65.1992	0.000396502	0.295619	up	PREDICTED: ATP-dependent RNA helicase DBP2 [Bactrocera dorsalis]
LOC105225607	2.16667	1.71374	1.42541	0.152454	0.270795	0.310835	3.59e-09	2.05372	up	--
LOC105225566	4.19967	4.11098	3.19808	2.31244	1.93984	2.82931	0.00970332	0.675952	up	PREDICTED: uncharacterized protein LOC105225566 [Bactrocera dorsalis]
LOC105225460	23.2115	22.6372	23.3016	20.8145	20.2596	19.89	0.00289614	0.219361	up	PREDICTED: protein flightless-1 isoform X1 [Bactrocera dorsalis]
LOC105225364	43.0346	48.2828	42.4533	30.0673	24.8869	27.7184	1.06e-14	0.723657	up	PREDICTED: cytochrome P450 9b2-like [Bactrocera dorsalis]
LOC105225353	367.193	278.66	420.39	72.4934	106.703	81.9442	2.61e-16	1.86312	up	PREDICTED: dopamine N-acetyltransferase isoform X1 [Bactrocera dorsalis]
LOC105225342	153.424	156.02	155.518	139.856	118.274	121.909	1.73e-05	0.329164	up	PREDICTED: uncharacterized protein LOC105225342 [Bactrocera dorsalis]
LOC105225319	7.29651	3.80104	7.30745	0.387289	0.917839	0.710772	4.51e-11	2.28946	up	PREDICTED: pupal cuticle protein [Bactrocera dorsalis]
LOC105225316	269.553	263.496	295.526	217.444	176.259	203.208	1.54e-06	0.50639	up	PREDICTED: uncharacterized protein LOC105225316 [Bactrocera dorsalis]
LOC105225280	21.1786	22.3712	21.9464	20.2938	18.9978	20.2038	0.00144864	0.176978	up	PREDICTED: cold shock domain-containing protein E1 [Bactrocera dorsalis]
LOC105225268	14.922	15.5998	14.5746	12.442	8.86716	9.56351	0.000284319	0.569528	up	PREDICTED: organic cation transporter protein-like [Bactrocera dorsalis]
LOC105225252	6.93192	8.91244	6.88563	5.00305	5.44761	5.78982	0.003677	0.516331	up	PREDICTED: uncharacterized protein LOC105214787 isoform X1 [Bactrocera cucurbitae]
LOC105225249	26.5061	26.1995	26.1187	21.5619	19.0352	22.813	0.000356205	0.349928	up	PREDICTED: cationic amino acid transporter 3 [Bactrocera dorsalis]
LOC105225237	86.071	103.91	76.552	50.8275	65.0488	58.8415	0.00296306	0.600001	up	PREDICTED: ornithine aminotransferase, mitochondrial [Bactrocera dorsalis]
LOC105225231	741.696	657.684	852.686	607.218	549.435	495.352	0.0047321	0.470299	up	PREDICTED: uncharacterized protein LOC105225231 isoform X1 [Bactrocera dorsalis]
LOC105225230	493.974	457.525	610.261	394.595	378.149	324.261	0.00348298	0.525425	up	PREDICTED: uncharacterized protein LOC105225230 [Bactrocera dorsalis]
LOC105225223	17.4532	22.2494	19.2045	14.0054	13.8331	15.3891	0.000464055	0.471027	up	PREDICTED: LOW QUALITY PROTEIN: Ca(2+)/calmodulin-responsive adenylate cyclase-like [Bactrocera dorsalis]
LOC105225215	46.4061	46.3984	53.4336	11.7348	17.6956	12.9588	3.43e-15	1.66352	up	PREDICTED: uncharacterized protein LOC105225215 [Bactrocera dorsalis]
LOC105225192	95.2359	96.0483	91.4868	40.8197	40.5894	69.2576	0.000896737	0.854093	up	PREDICTED: trypsin [Bactrocera dorsalis]
LOC105225180	7.6636	11.6572	8.25876	6.0404	3.59443	2.42751	0.00826051	0.978229	up	PREDICTED: 4-nitrophenylphosphatase-like isoform X1 [Bactrocera dorsalis]
LOC105225079	11.59	11.8522	11.157	10.7695	10.1007	10.792	0.00833486	0.197064	up	PREDICTED: splicing factor, arginine/serine-rich 15 isoform X1 [Bactrocera dorsalis]
LOC105225075	0.624142	0.89612	0.545735	0.36798	0.386995	0.302266	0.00781007	0.850343	up	PREDICTED: uncharacterized protein LOC105225075 isoform X1 [Bactrocera dorsalis]
LOC105225005	20.7636	21.6377	22.3204	19.5306	18.5184	17.7166	0.00107362	0.253002	up	PREDICTED: uncharacterized protein LOC105225005 isoform X1 [Bactrocera dorsalis]
LOC105224980	91.4857	96.0807	98.291	79.4045	78.6481	75.6837	1.69e-06	0.327225	up	PREDICTED: uncharacterized protein LOC105224980 [Bactrocera dorsalis]
LOC105224977	16.6191	16.4766	17.2588	14.2829	12.049	14.3571	0.0010929	0.343604	up	PREDICTED: phosphatidylinositide phosphatase SAC1 [Bactrocera dorsalis]
LOC105224964	28.47	30.7872	32.6456	14.214	17.3702	11.8474	4.5e-08	1.04893	up	PREDICTED: synaptic vesicle glycoprotein 2A-like, partial [Bactrocera dorsalis]
LOC105224951	36.0174	26.8757	36.2224	18.4544	22.3797	14.4718	0.00180304	0.795665	up	PREDICTED: synaptic vesicle glycoprotein 2A-like [Bactrocera dorsalis]
LOC105224918	10.982	11.3578	12.3252	4.59254	5.23813	4.5722	1.63e-20	1.23022	up	PREDICTED: chitooligosaccharidolytic beta-N-acetylglucosaminidase [Bactrocera dorsalis]
LOC105224915	43.1998	36.5464	39.6251	32.5756	32.3115	30.8325	0.00988099	0.350364	up	PREDICTED: palmitoyl-protein thioesterase 1 [Bactrocera dorsalis]
LOC105224910	247.786	278.88	309.518	218.588	206.237	164.555	0.00314245	0.520482	up	PREDICTED: brain acid soluble protein 1 homolog [Bactrocera dorsalis]
LOC105224837	304.144	290.532	420.165	223.226	209.531	176.422	0.000469021	0.726912	up	PREDICTED: cuticle protein 38-like [Bactrocera dorsalis]
LOC105224832	4.60086	4.48533	6.25593	2.75535	2.86009	2.31226	0.00174103	0.867716	up	PREDICTED: uncharacterized protein LOC105224832 [Bactrocera dorsalis]
LOC105224830	4.15052	3.71376	3.06779	1.00385	1.58587	1.34706	3.63e-05	1.25876	up	--
LOC105224827	3.72755	2.10412	3.06011	0.708146	1.32133	0.693115	0.00344344	1.19301	up	--
LOC105224813	5.628	5.78973	5.28211	4.63067	4.031	4.75289	0.0061111	0.349709	up	PREDICTED: uncharacterized protein LOC105224813 [Bactrocera dorsalis]
LOC105224772	10.1932	10.5742	10.2513	8.42649	8.19376	9.47549	0.00643361	0.284188	up	PREDICTED: uncharacterized protein LOC105224772 isoform X2 [Bactrocera dorsalis]
LOC105224761	25.0879	22.8341	24.1905	19.3947	16.8621	19.5122	0.00192878	0.403329	up	PREDICTED: APOPT family protein CG14806, mitochondrial isoform X1 [Bactrocera dorsalis]
LOC105224760	2.29394	4.18728	3.18847	0.251257	0.214496	0.377178	1.13e-23	2.8844	up	PREDICTED: uncharacterized protein LOC105224760 [Bactrocera dorsalis]
LOC105224747	9.07484	8.90542	8.93817	7.99569	7.72056	7.16608	0.00951124	0.269621	up	PREDICTED: LOW QUALITY PROTEIN: major facilitator superfamily domain-containing protein 6-A [Bactrocera dorsalis]
LOC105224739	11.1531	10.2512	11.8709	8.80031	6.36576	7.04676	0.00026896	0.602261	up	PREDICTED: ATP-binding cassette sub-family G member 4 [Bactrocera dorsalis]
LOC105224612	25.2788	28.5333	29.482	12.0951	16.5317	11.9923	9.91e-06	0.981715	up	PREDICTED: uncharacterized protein LOC105224612, partial [Bactrocera dorsalis]
LOC105224588	123.377	99.6736	146.415	63.9992	79.5219	47.6743	0.00111962	0.878689	up	PREDICTED: alcohol dehydrogenase [NADP(+)]-like [Bactrocera dorsalis]
LOC105224554	21.9206	23.6021	24.1886	20.3264	19.6503	18.5742	0.00139036	0.286674	up	PREDICTED: LOW QUALITY PROTEIN: ephrin type-B receptor 1-B [Bactrocera dorsalis]
LOC105224514	139.874	143.305	126.068	39.3482	76.3607	58.7154	5.24e-05	1.10429	up	PREDICTED: LOW QUALITY PROTEIN: aldehyde dehydrogenase X, mitochondrial [Bactrocera dorsalis]
LOC105224502	8.06262	8.19638	8.1927	7.08831	6.53672	6.62452	3.32e-06	0.309586	up	PREDICTED: phosphoinositide 3-kinase regulatory subunit 4 [Bactrocera dorsalis]
LOC105224456	117.423	126.369	117.141	30.3135	75.7682	44.2293	0.00233998	1.04404	up	PREDICTED: prisilkin-39 [Bactrocera dorsalis]
LOC105224402	14.4437	15.7367	15.7245	14.2942	12.6872	12.5828	0.000954211	0.256167	up	PREDICTED: multiple epidermal growth factor-like domains protein 8 [Bactrocera dorsalis]
LOC105224375	2.34302	2.5346	2.48243	1.56767	1.6546	1.96998	0.00669084	0.513516	up	PREDICTED: uncharacterized protein DDB_G0286175 [Bactrocera dorsalis]
LOC105224361	9.35594	12.4001	8.50445	7.05944	5.37246	6.73862	0.00286149	0.652765	up	PREDICTED: cystathionine beta-synthase [Bactrocera dorsalis]
LOC105224340	8.90714	7.58761	8.88622	4.18406	5.82435	5.38639	0.00316132	0.697151	up	PREDICTED: tryptophan 2,3-dioxygenase [Bactrocera dorsalis]
LOC105224333	76.4426	74.4187	52.4063	25.1972	23.1435	32.1508	3.22e-09	1.26627	up	PREDICTED: L-xylulose reductase-like [Bactrocera dorsalis]
LOC105224317	223.756	211.64	233.165	119.066	156.558	106.331	0.000118069	0.790025	up	PREDICTED: regucalcin-like isoform X1 [Bactrocera dorsalis]
LOC105224275	10.1437	11.9032	11.9058	8.52315	7.38927	7.30306	2.47e-07	0.575839	up	PREDICTED: mucin-2 [Bactrocera dorsalis]
LOC105224261	0.793528	0.453011	0.30642	0.099694	0.09398	0.141428	0.000139315	1.50224	up	PREDICTED: LOW QUALITY PROTEIN: uncharacterized protein LOC105224261 [Bactrocera dorsalis]
LOC105224192	39.7943	44.7341	42.9631	35.8862	35.3929	35.3655	5.82e-05	0.293014	up	PREDICTED: LOW QUALITY PROTEIN: uncharacterized protein LOC105224192 [Bactrocera dorsalis]
LOC105224162	23.5345	23.7911	22.2441	12.5859	15.9282	18.3404	0.00763314	0.569102	up	PREDICTED: SPRY domain-containing SOCS box protein 3 [Bactrocera dorsalis]
LOC105224159	2.05943	2.48904	1.60933	0.683812	0.63825	0.723435	1.71e-06	1.37491	up	PREDICTED: enhancer of split malpha protein [Bactrocera dorsalis]
LOC105224139	11.2916	13.7783	10.9316	9.48049	8.725	9.81434	0.00895074	0.38861	up	PREDICTED: sphingosine kinase 2 [Bactrocera dorsalis]
LOC105224103	23.7432	24.2741	26.4697	21.9367	19.1618	21.1369	0.00486393	0.296539	up	PREDICTED: syntaxin-12 [Bactrocera dorsalis]
LOC105224017	15.4471	17.4118	18.4862	8.2847	9.45754	10.3386	1.33e-08	0.885081	up	PREDICTED: arylsulfatase B [Bactrocera dorsalis]
LOC105224015	51.8154	49.0337	52.9318	30.1331	35.0427	29.558	8.62e-08	0.725086	up	PREDICTED: CD151 antigen isoform X1 [Bactrocera dorsalis]
LOC105223964	46.0265	47.719	48.0552	42.1017	37.8392	41.6446	4.63e-06	0.260543	up	PREDICTED: protein alan shepard isoform X5 [Bactrocera cucurbitae]
LOC105223946	74.2047	77.3272	75.7266	75.3776	69.4102	71.6795	0.00857458	0.109202	up	PREDICTED: spectrin alpha chain isoform X1 [Bactrocera dorsalis]
LOC105223941	3.92354	2.01403	2.55342	1.04226	1.33527	0.729968	0.00318884	1.12237	up	PREDICTED: putative mediator of RNA polymerase II transcription subunit 26 [Bactrocera dorsalis]
LOC105223860	3.84478	4.30608	3.75286	3.39275	3.07731	3.09926	0.00734287	0.341104	up	PREDICTED: lamin-B receptor [Bactrocera dorsalis]
LOC105223829	3.36715	2.61444	2.58423	1.9284	1.57724	1.43275	0.0093028	0.742805	up	PREDICTED: uncharacterized protein LOC101454498 isoform X1 [Ceratitis capitata]
LOC105223825	192.928	197.467	145.996	119.049	95.7211	118.476	7.74e-05	0.695168	up	PREDICTED: cuticle protein 16.8 [Bactrocera dorsalis]
LOC105223823	86.2877	60.0302	73.902	27.8542	29.9219	28.8032	2.56e-11	1.29314	up	PREDICTED: dehydrogenase/reductase SDR family member 11-like [Bactrocera dorsalis]
LOC105223822	60.9158	39.2375	55.9453	14.9751	21.1421	16.6492	4.96e-09	1.42779	up	PREDICTED: dehydrogenase/reductase SDR family member 11-like [Bactrocera dorsalis]
LOC105223820	74.003	47.3575	67.5462	20.5057	24.4931	20.5852	7.13e-11	1.42809	up	PREDICTED: dehydrogenase/reductase SDR family member 11-like [Bactrocera dorsalis]
LOC105223817	1.50101	2.90659	1.72372	0.855807	0.595687	0.879699	0.00493983	1.07661	up	PREDICTED: dehydrogenase/reductase SDR family member 11-like [Bactrocera dorsalis]
LOC105223784	14.7106	16.2619	15.5349	12.2453	13.3355	12.7359	0.00771488	0.307416	up	PREDICTED: bicaudal D-related protein homolog isoform X1 [Bactrocera dorsalis]
LOC105223645	25.1281	28.0835	23.7966	9.46788	14.1037	9.0003	4.16e-07	1.15865	up	PREDICTED: elongation of very long chain fatty acids protein AAEL008004 [Bactrocera dorsalis]
LOC105223574	15.4482	16.0104	14.9697	12.9685	13.004	13.5275	0.000905978	0.269475	up	PREDICTED: AP-2 complex subunit alpha [Bactrocera dorsalis]
LOC105223563	3.88442	4.04093	4.07844	3.48811	2.98171	3.0289	0.0092819	0.368116	up	PREDICTED: nuclear pore complex protein Nup88 [Bactrocera cucurbitae]
LOC105223537	13.4504	12.9863	16.0024	11.9024	10.5339	10.0565	0.00685152	0.412981	up	PREDICTED: serine/threonine-protein phosphatase 4 regulatory subunit 2 [Bactrocera dorsalis]
LOC105223508	16.8698	18.4897	17.6105	16.5044	14.5782	14.7603	0.0024203	0.245759	up	PREDICTED: protein bicaudal D [Bactrocera dorsalis]
LOC105223504	15.5147	15.4182	14.0792	4.28315	8.87653	9.04852	0.00970936	0.873365	up	PREDICTED: uncharacterized protein LOC105223504 [Bactrocera dorsalis]
LOC105223489	8.23422	9.95667	9.66126	7.47334	7.06979	7.22759	0.00193902	0.384369	up	PREDICTED: suppressor of hairless protein [Bactrocera dorsalis]
LOC105223416	3.37292	3.67336	3.72834	2.85487	2.79808	2.72083	0.000301948	0.39346	up	PREDICTED: uncharacterized protein LOC105223416 [Bactrocera dorsalis]
LOC105223258	6.31282	4.61542	4.53395	0.326558	0.387068	0.828156	4.88e-13	2.43549	up	PREDICTED: pupal cuticle protein Edg-78E [Bactrocera dorsalis]
LOC105223216	108.232	116.543	93.6049	1.21611	9.87774	8.75588	0.000233414	1.54726	up	PREDICTED: tachykinins isoform X1 [Bactrocera dorsalis]
LOC105223148	10.097	10.4804	10.1086	7.96496	7.86678	8.70102	0.00019826	0.356631	up	PREDICTED: MPN domain-containing protein CG4751 [Bactrocera dorsalis]
LOC105223099	9.7227	10.7225	10.8912	4.38521	0.711109	2.51375	0.00186594	1.31346	up	PREDICTED: proprotein convertase subtilisin/kexin type 5-like [Bactrocera dorsalis]
LOC105222993	12.6856	12.9583	12.9312	11.9634	9.95063	10.0767	0.00157902	0.307453	up	PREDICTED: LOW QUALITY PROTEIN: protein crumbs [Bactrocera dorsalis]
LOC105222948	1.32331	2.30266	2.13524	0.199369	0.690496	0.2481	0.00316132	1.294	up	PREDICTED: general odorant-binding protein 28a-like [Bactrocera dorsalis]
LOC105222930	70.2557	54.4784	74.7873	49.7382	41.5531	40.7992	0.00140981	0.606279	up	PREDICTED: calcyphosin-like protein [Bactrocera dorsalis]
LOC105222879	23.1926	22.384	24.5227	18.9731	19.6225	19.4169	0.00322065	0.30675	up	PREDICTED: protein halfway [Bactrocera dorsalis]
LOC105222874	97.5575	102.89	102.524	90.8224	87.1668	90.179	0.000109699	0.213709	up	PREDICTED: probable serine/threonine-protein kinase DDB_G0292354, partial [Bactrocera dorsalis]
LOC105222857	8.88164	13.3293	13.9614	6.55176	6.25101	7.38055	0.000594029	0.805096	up	PREDICTED: uncharacterized protein LOC105222857 [Bactrocera dorsalis]
LOC105222839	30.643	34.3486	34.778	22.0517	20.369	23.75	1.21e-09	0.62028	up	PREDICTED: protein NDRG3 [Bactrocera dorsalis]
LOC105222800	3.0444	2.76437	3.03377	2.15162	1.70355	1.75204	0.00151564	0.655572	up	PREDICTED: uncharacterized protein C7orf26 homolog [Bactrocera dorsalis]
LOC105222683	6.96055	7.63012	7.32822	5.86397	4.11451	3.96571	0.000422075	0.660817	up	PREDICTED: LOW QUALITY PROTEIN: uncharacterized protein LOC105222683 [Bactrocera dorsalis]
LOC105222681	14.4704	15.6565	16.2622	12.898	11.6102	11.9283	0.000144859	0.380954	up	PREDICTED: protein FAM8A1 [Bactrocera dorsalis]
LOC105222665	23.0776	24.2487	24.143	21.0466	20.3041	21.184	7.83e-05	0.233973	up	PREDICTED: serine/threonine-protein kinase TAO1 isoform X1 [Bactrocera dorsalis]
LOC105222642	11.1287	10.0566	10.6906	8.4524	8.33094	8.23018	0.00174103	0.361992	up	PREDICTED: F-box/LRR-repeat protein 13 isoform X1 [Bactrocera dorsalis]
LOC105222641	3.8771	3.91119	4.2046	3.39116	2.94786	2.93958	0.00179774	0.401132	up	PREDICTED: DNA ligase 4 [Bactrocera dorsalis]
LOC105222607	59.8321	63.3673	61.3442	58.0054	50.1997	55.8801	0.00227712	0.208643	up	PREDICTED: PERQ amino acid-rich with GYF domain-containing protein CG11148 [Bactrocera dorsalis]
LOC105222604	159.464	210.747	172.244	116.419	131.628	107.876	0.00039587	0.614044	up	PREDICTED: cytochrome P450 6g1-like [Bactrocera dorsalis]
LOC105222598	1839.89	2269.68	1809.48	905.47	1111.76	1033.3	1.44e-09	0.94829	up	PREDICTED: cytochrome P450 6g1-like [Bactrocera dorsalis]
LOC105222596	24.4408	32.979	27.5952	17.795	14.2258	15.8121	2.1e-08	0.837071	up	PREDICTED: methyltransferase-like protein 25 [Bactrocera dorsalis]
LOC105222522	9.71548	14.4576	7.9073	3.6229	3.09941	4.23762	5.91e-08	1.39696	up	PREDICTED: collagen alpha-1(IX) chain-like [Bactrocera dorsalis]
LOC105222514	14.4664	16.0904	14.1236	13.0098	12.3481	11.5303	0.00963622	0.309081	up	PREDICTED: splicing factor U2AF 50 kDa subunit [Bactrocera dorsalis]
LOC105222503	40.4293	44.4232	42.6156	28.591	30.1461	34.8118	0.000264725	0.472861	up	PREDICTED: partitioning defective 3 homolog isoform X1 [Bactrocera dorsalis]
LOC105222466	10.879	11.7135	9.29711	4.80861	2.44291	4.50193	4.78e-06	1.28169	up	PREDICTED: heat shock protein 23-like [Bactrocera dorsalis]
LOC105222455	288.182	174.272	307.325	63.6797	114.98	58.7813	1.7e-05	1.39525	up	PREDICTED: cuticle protein 7 [Bactrocera dorsalis]
LOC105222391	6.22538	6.3146	5.95353	4.75676	3.83104	4.58319	0.000288778	0.542812	up	PREDICTED: uncharacterized protein LOC105222391 [Bactrocera dorsalis]
LOC105222319	83.1715	90.8075	88.4462	43.3546	45.4725	42.2597	1.21e-36	1.02546	up	PREDICTED: inositol-3-phosphate synthase [Bactrocera dorsalis]
LOC105222247	11.6401	15.0746	7.69924	3.73952	3.23537	3.07723	2.84e-09	1.57516	up	PREDICTED: carbonic anhydrase [Bactrocera dorsalis]
LOC105222213	3.92582	4.10949	3.63472	2.67041	2.41349	2.46118	3.62e-08	0.653843	up	PREDICTED: NCK-interacting protein with SH3 domain [Bactrocera dorsalis]
LOC105222178	27.5556	31.2418	30.1805	25.9855	24.8817	26.4818	0.00323958	0.238142	up	PREDICTED: uncharacterized protein LOC105222178 [Bactrocera dorsalis]
LOC105222155	16.4574	18.5744	17.172	7.51416	10.6059	6.40688	2.26e-05	1.01662	up	PREDICTED: LOW QUALITY PROTEIN: gonadotropin-releasing hormone receptor [Bactrocera dorsalis]
LOC105222154	48.2945	47.0426	47.5045	40.9072	34.4538	41.7651	0.00288701	0.323029	up	PREDICTED: uncharacterized protein LOC105222154 [Bactrocera dorsalis]
LOC105222132	8.12041	7.87685	10.4665	4.09327	3.62211	2.88385	1.28e-09	1.25525	up	PREDICTED: N-sulphoglucosamine sulphohydrolase [Bactrocera dorsalis]
LOC105222035	65.2124	65.0935	83.6794	53.0964	40.0091	38.9635	0.000128771	0.686291	up	PREDICTED: uncharacterized protein LOC105222035 isoform X1 [Bactrocera dorsalis]
LOC105222006	70.3902	52.0284	65.1633	38.801	44.41	38.6713	0.00125489	0.626297	up	PREDICTED: aldose 1-epimerase-like isoform X1 [Bactrocera dorsalis]
LOC105221957	51.1576	63.4657	57.7387	46.8608	39.8111	38.145	0.000203872	0.492386	up	PREDICTED: flocculation protein FLO11 [Bactrocera dorsalis]
LOC105221944	5.85893	4.62214	4.61008	2.06421	1.96803	2.00669	2.14e-17	1.30369	up	PREDICTED: uncharacterized protein LOC105221944 [Bactrocera dorsalis]
LOC105221930	0.420131	0.317329	0.243798	0.086092	0.092707	0.097422	0.000139315	1.37468	up	PREDICTED: uncharacterized protein LOC105221930 [Bactrocera dorsalis]
LOC105221885	7.21235	8.84258	8.48727	7.11378	5.83499	5.68335	0.00856084	0.422773	up	PREDICTED: uncharacterized protein LOC105221885 [Bactrocera dorsalis]
LOC105221868	8.33352	8.22609	6.31971	2.25943	2.33391	3.91924	5.82e-05	1.23041	up	PREDICTED: general odorant-binding protein 56h-like [Bactrocera dorsalis]
LOC105221803	270.088	233.607	292	106.047	148.548	135.866	5.07e-07	0.9925	up	PREDICTED: protein yellow [Bactrocera dorsalis]

## Sheet: Data S5
	Data S5. Upregulated lncRNAs based on cuticular RNA-Seq experiments.
	lncRNAs	FPKM values						FDR	log2FC	regulated
		MS-1	MS-2	MS-3	MR-1	MR-2	MR-3
	lnc29085.3	0	0	0	0.193914	0.426832	0.355045	2.81029e-08	5.63086	up
	lnc42716.2	0	0	0	4.03521	3.84315	0.024651	0.000787301	4.30443	up
	lnc57122.9	0	0	0	1.98012	2.28201	0.387081	2.77523e-09	6.15326	up
	lnc57122.4	1.02422	0.775942	0.579874	2.12895	3.01261	2.39442	5.00095e-05	1.6182	up
	lnc63847.6	0	0	0	4.54338	3.21313	1.22099	1.52119e-29	9.71569	up
	lnc37134.1	0.315468	0.399705	0.434499	0.792332	0.933813	0.691717	0.00721475	1.04797	up
	lnc49442.1	0	0	0	0.382117	0.423422	0.167935	1.05532e-06	5.18874	up
	lnc33287.3	0	0	0	1.95928	1.88922	2.7031	2.21362e-43	10.5499	up
	lnc38322.2	0	0	0	0.313395	0.378913	0.586009	4.11054e-11	6.3421	up
	lnc59171.17	0.810185	0.732064	1.80878	4.039	4.01543	3.32133	0.0040845	1.68229	up
	lnc50920.1	2.7003	2.44968	1.62587	4.33381	4.93871	4.63015	0.00576067	1.02477	up
	lnc26875.4	0	0	0	0.292919	0.830193	0.424668	4.06894e-08	5.63902	up
	lnc26875.6	0	0	0	0.027229	0.204902	0.060865	0.0108489	3.47008	up
	lnc26875.7	0	0	0.00582	0.127589	0.432576	0.297434	2.62877e-05	4.39078	up
	lnc20568.2	0.630698	0.4018	0.589013	1.10916	1.32274	1.23708	0.00359457	1.15052	up
	lnc21926.1	0.385455	0.438218	0.292916	1.12434	1.09462	1.09847	0.000455079	1.48485	up
	lnc63874.1	1.00859	1.05796	1.4234	3.3658	3.94567	3.21067	5.66525e-07	1.57156	up
	lnc33420.1	0.189016	0.143488	0.155286	0.392528	0.446912	0.390751	0.0135344	1.29297	up
	lnc22898.11	0	0	0	0.365699	0.091738	0.367142	7.0828e-10	6.27268	up
	lnc62806.5	0	0	0	0.260154	0.271704	0.457481	6.95182e-08	5.50797	up
	lnc58868.3	0	0	0	0.154341	0.241735	0.447139	1.44573e-09	6.06884	up
	lnc55330.1	0.299569	0.302021	0.339552	0.774117	0.96121	0.779883	0.00314359	1.37582	up
	lnc4393.2	0	0	0	0.461517	0.724177	0.543473	0.00112885	3.95239	up
	lnc26769.1	0.668537	0.74909	0.720524	2.52025	2.45165	1.21759	0.00176547	1.49229	up
	lnc3079.1	0	0	0	11.8908	0.374654	9.78765	3.10038e-08	6.16828	up
	lnc33500.4	0	0	0	1.59185	0.510307	0.626821	6.13302e-10	6.23197	up
	lnc7905.2	0	0.000773	0.0983	2.38255	2.46073	2.59334	0.000511194	4.12641	up
	lnc39546.1	0	0	0	0.698205	0.718763	0.36834	1.0955e-09	5.99821	up
	lnc47522.1	0.685769	1.21525	0.498265	1.99685	6.87968	1.89072	0.0206476	1.96165	up
	lnc49519.1	1.25022	1.58813	1.07064	2.82581	3.61542	2.07636	0.00583877	1.11007	up
	lnc29403.3	0.004922	0.009849	0.003599	0.732551	0.3655	0.337517	1.91922e-11	5.22565	up
	lnc34515.1	0.175198	0.3318	0.362146	0.570461	0.85812	1.68022	0.0208079	1.72701	up
	lnc3808.5	0.006625	0.000399	0.050799	0.196002	0.354705	0.291676	0.000218063	3.09126	up
	lnc50350.1	0	0	0	0.242092	0.056626	0.076503	0.00630115	3.61441	up
	lnc20397.1	0	0	0	0.494543	0.478067	0.555421	2.62877e-05	4.62952	up
	lnc61489.5	0.246133	0.351809	0.134332	0.566144	0.561187	0.645764	0.0302296	1.24981	up
	lnc37707.9	0	0	0	1.75681	2.43655	2.19603	1.04706e-20	7.93315	up
	lnc55101.1	0.03488	0.055698	0.034212	0.071165	0.541538	1.11394	0.00287812	3.10379	up
	lnc61232.8	0	0	0	0.390241	0.201644	0.129327	8.49782e-07	5.25849	up
	lnc26434.3	0	0	0	0.054189	0.929656	0.01247	0.0115498	3.5313	up
	lnc15900.1	0.14769	0.138008	0.075554	0.449859	0.423364	0.279869	0.00353608	1.58896	up
	lnc27241.7	0.48074	0.203887	0.253469	2.64255	3.00929	2.44688	1.14531e-09	2.9518	up
	lnc56825.1	0.111843	0.108239	0.13964	0.369535	0.35312	0.31846	0.00656113	1.4705	up
	lnc48508.5	0.090928	0.01636	0.032441	0.187048	0.499694	0.572783	0.00337732	2.68411	up
	lnc38791.3	2.15091	2.08138	0.915447	4.32634	6.00856	4.35458	0.00956643	1.45651	up
	lnc41182.4	0.031694	0.11496	0.069492	0.419191	0.336039	0.209891	0.00467589	1.97721	up
	lnc20794.2	1.12631	1.1977	0.811755	2.56741	2.48201	2.71972	0.00085556	1.27795	up
	lnc62808.2	0	0	0	0.061149	0.050548	0.628047	0.00613827	3.68942	up
	lnc31483.1	0.043316	0	0	0.442042	0.914262	0.572141	5.164e-05	4.01009	up
	lnc59446.1	0.070811	0.07222	0.034238	1.01905	0.944685	0.707478	1.01046e-09	3.44735	up
	lnc61937.2	0.185631	0.258108	0.171105	0.626193	0.821605	0.50342	0.00794917	1.54921	up
	lnc39350.2	0	0	0	2.53707	0.641015	0.417027	2.79291e-11	6.79655	up
	lnc39350.3	0	0	0	0.451145	0.191386	0.211347	1.55381e-09	6.03529	up
	lnc39350.6	0.002763	0	0.003252	0.66284	0.092348	0.029593	0.0010339	4.00064	up
	lnc54070.2	0.108799	0.130315	0.083926	2.4695	2.88845	1.71576	4.23759e-27	4.27632	up
	lnc20395.2	0.973859	1.55676	1.75025	4.64834	6.57083	5.30702	1.412e-07	1.91449	up
	lnc59473.1	0.098579	0.078604	0.088813	0.390284	0.192014	0.512794	0.0115498	1.85509	up
	lnc6024.3	0.376657	0.29462	0.232727	4.48127	3.77941	0.334038	0.00884579	2.69391	up
	lnc25343.1	0.118671	0.116573	0.113837	0.780724	0.417717	0.493701	0.00763231	1.98148	up
	lnc37459.2	0	0	0	0.3968	0.254307	0.378142	1.46636e-10	6.18363	up
	lnc47122.1	0	0	0	0.48193	0.192439	0.017296	0.00046766	4.34237	up
	lnc19023.4	0	0	0	0.81424	0.98578	0.933255	1.61403e-10	6.11421	up
	lnc41970.2	0.320478	0.12055	0.140092	0.646563	0.816334	0.692715	0.00697414	1.76044	up
	lnc45490.2	0	0	0	0.128092	0.300694	0.114039	1.45008e-05	4.80882	up
	lnc23.1	0.341997	0.546838	0.440026	1.11132	1.95161	1.52723	0.000103326	1.73106	up
	lnc60881.2	2.71268	0.790911	1.84631	5.333	5.80485	6.42847	0.0270647	1.59604	up
	lnc49418.12	0.66767	0.470432	0.98124	2.22292	1.69974	1.55285	0.0145525	1.31703	up
	lnc53108.1	0.065183	0.074609	0.079219	0.499147	0.335606	0.221617	0.00738754	2.02306	up
	lnc60783.24	0	0	0	0.979341	1.85152	1.59283	1.15629e-16	7.39757	up
	lnc28505.1	0	0	0.080625	0.259683	0.316175	0.361957	0.037112	2.59998	up
	lnc48620.5	0.200768	0.228189	0.165566	0.850011	1.05421	0.575711	6.26376e-05	1.92303	up
	lnc48620.3	0	0.028223	0	0.187506	0.066422	0.847656	0.0380709	2.96817	up
	lnc60743.8	0	0	0.047888	0.135886	0.176856	0.372819	0.047627	2.63563	up
	lnc41979.2	0	0	0	0.354668	0.854436	0.598876	3.65108e-18	7.73677	up
	lnc55525.2	0	0	0	0.369106	0.603002	0.526762	3.64828e-06	4.95196	up
	lnc33095.7	0	0	0	0.138923	0.096059	0.414823	6.7443e-06	5.02133	up
	lnc33095.2	0	0	0	0.380152	0.214856	0.047785	2.47293e-06	5.23006	up
	lnc29749.1	0	0	0	0.107249	0.301418	0.082394	0.0291967	3.12479	up
	lnc18547.5	0	0	0	0.036933	0.1924	0.118048	0.000259016	4.34287	up
	lnc38631.2	0.013074	0.025813	0.013688	0.273515	0.25965	0.22444	1.5893e-05	3.0051	up
	lnc30055.1	1.38411	1.56612	1.08676	2.3681	2.82136	3.06758	0.000791403	1.03222	up
	lnc65451.24	0.000743	0	0	0.434593	0.189809	1.14468	1.0211e-09	6.10641	up
	lnc47650.3	0	0	0	0.368724	0.155834	0.215767	1.82933e-05	4.75879	up
	lnc49069.1	0	0	0	0.488526	0.463735	0.354449	3.98012e-05	4.56961	up
	lnc38513.1	0.228073	0.076755	0.300128	1.30227	0.922406	1.49544	0.00019307	2.38138	up
	lnc31042.1	0.055284	0	0.06184	0.333328	0.295552	0.2183	0.0127055	2.32712	up
	lnc861.1	0.256632	0.406032	0.398753	0.581512	0.787962	0.807032	0.0376169	1.02018	up
	lnc51447.2	0	0	0	0.208945	0.089774	0.769852	2.72285e-06	5.27209	up
	lnc63842.1	4.03805	3.90895	3.01959	11.6815	10.5215	11.7796	5.13637e-11	1.62839	up
	lnc1725.1	0.181498	0.097733	0.088537	0.580707	0.581419	0.255085	0.046583	1.72683	up
	lnc56820.2	0.131659	0.096913	0.153458	0.800949	1.80211	1.14083	2.77523e-09	3.06983	up
	lnc3443.1	9.59504	8.01489	10.5212	21.4822	15.123	20.2254	0.00842237	1.01027	up
	lnc38925.1	0	0	0	0.211899	0.546154	0.353818	0.00722996	3.53129	up
	lnc8797.1	5.3e-05	0	0	0.549929	0.619399	0.90463	1.91922e-11	5.87241	up
	lnc21312.1	0.115835	0.164046	0.143223	0.937025	0.54468	0.719293	0.00527221	2.1128	up
	lnc35118.2	0.308935	0.233054	0.357854	0.574561	0.841037	1.16018	0.0239257	1.43235	up
	lnc5087.1	0.070156	0.285618	0.061887	1.29601	1.53329	1.36068	5.70355e-06	2.98419	up
	lnc58812.1	0	0.048478	0.030585	0.304516	0.337717	0.180784	0.00470731	2.86177	up
	lnc969.1	0.185318	0.343388	0.328435	1.32598	1.10475	0.942185	2.02519e-06	1.92218	up
	lnc29372.2	0	0	0	0.158175	0.463554	0.149709	0.00348963	3.73858	up
	lnc45107.1	0.140683	0.166926	0.064791	0.350569	0.295467	0.430674	0.020034	1.45167	up
	lnc29024.23	0.411923	0.468625	0.371052	0.929856	1.25785	1.01191	2.02519e-06	1.34376	up
	lnc38297.2	5.90223	4.67271	6.84262	20.8159	23.774	22.0153	4.12731e-12	1.91416	up
	lnc58421.1	0.362339	0.506546	0.337007	1.45979	1.14455	1.24723	1.95204e-05	1.63699	up
	lnc27472.3	0.058124	0.063885	0.042276	0.129878	0.168669	0.353197	0.037176	1.73278	up
	lnc59065.1	4.16356	2.81238	3.83717	9.70891	10.0352	13.1759	2.62877e-05	1.57242	up
	lnc12542.2	0.68206	0.67009	1.2156	3.83751	3.19276	8.3625	0.000254931	2.41135	up
	lnc25140.3	0	0	0	0.352353	0.825676	0.936348	1.40982e-09	6.04504	up
	lnc25041.4	0	0	0	0.26183	0.183926	0.375607	8.55148e-08	5.49418	up
	lnc1627.1	0.142428	0.128363	0.085168	0.329798	0.358472	0.335624	0.00113388	1.47117	up
	lnc33497.1	0.019545	0.013911	0.024817	0.493679	0.385681	0.293802	0.000270751	3.31738	up
	lnc14875.2	0.211435	0.641985	0.535949	2.17971	2.16539	1.06055	0.00643986	1.84582	up
	lnc48853.1	0.06084	0.077927	0.280242	3.98387	3.23585	2.99367	1.07527e-09	4.17844	up
	lnc3466.2	0.203456	0.166639	0.236178	0.688594	1.24114	0.844609	2.30778e-05	2.04383	up
	lnc63891.1	0.415318	0.495277	0.344403	0.852408	1.05367	0.830144	0.0143803	1.10149	up
	lnc30911.1	0.424552	0.302269	0.338052	0.71215	0.765489	0.805835	0.00794293	1.07407	up
	lnc51161.1	0.315595	0.433707	0.335414	1.41507	1.02375	1.06827	8.21948e-06	1.66887	up
	lnc27217.2	0	0	0	1.4468	1.96051	1.43131	1.74718e-21	8.04624	up
	lnc57108.4	0.694527	0.884606	1.05579	2.29528	1.7677	2.25892	0.000258304	1.25797	up
	lnc56369.1	0	0	0	0.08737	0.317577	0.174492	0.000293093	4.28614	up
	lnc63682.1	0	0	0.060038	0.829232	0.293055	0.299387	0.0336389	2.78187	up
	lnc29883.1	0.02346	0.013645	0	0.350333	0.756373	0.499261	0.00185735	3.26179	up
	lnc18546.1	0	0	0	0.295833	0.294791	0.111275	0.000656994	4.10351	up
	lnc19419.6	41.6678	170.588	133.025	348.572	712.576	381.249	0.0131915	1.91665	up
	lnc39641.1	0	0.016957	0.015535	0.401077	0.317706	0.315152	4.9454e-09	4.19456	up
	lnc32069.1	0	0	0	0.199787	0.250629	0.495382	0.0111362	3.41253	up
	lnc4918.2	0.156481	0.068006	0	1.01945	0.645879	0.713677	0.0359796	2.60448	up
	lnc42072.3	0	0	0.013432	0.53944	0.549405	0.81095	3.96074e-12	5.65539	up
	lnc36104.2	0.067886	0.022633	0.049754	0.163201	0.754183	0.492856	0.000899277	2.84744	up
	lnc51925.31	0.534714	0.752961	0.463585	1.41223	2.03442	1.53142	1.65428e-05	1.49052	up
	lnc51925.32	0.128603	0	0.186516	2.28023	1.94375	1.70877	0.00998807	3.11898	up
	lnc33848.2	0	0	0	0.287784	0.254104	0.174319	0.000563377	4.09929	up
	lnc37501.1	0.320165	0.204134	0.399419	0.906177	0.760484	0.708397	0.0166948	1.31097	up
	lnc65270.1	0	0	0	0.337779	0.129638	0.121498	0.0125246	3.38866	up
	lnc46515.13	0.070514	0.12264	0.120564	0.218523	0.207824	0.280935	0.0380709	1.12099	up
	lnc20378.1	0.053039	0.093293	0.127063	0.256667	0.657605	0.340842	0.0174601	1.9522	up
	lnc52783.1	0	0	0	0.399453	0.183549	0.20779	0.0376169	3.03247	up
	lnc4328.2	0	0	0	2.54665	4.66559	3.20876	1.39363e-21	8.16558	up
	lnc32971.4	0	0	0	0.949804	0.631469	0.309821	1.67347e-08	5.76499	up
	lnc16175.4	0	0.027866	0	1.08414	0.640624	1.30206	4.73235e-10	5.40142	up
	lnc61195.2	0	0.008963	0.034957	0.593956	1.09328	0.194654	0.000223875	3.81649	up
	lnc57604.2	0.161374	0.255854	0.134921	0.364985	0.73446	0.424603	0.0240687	1.3916	up
	lnc23691.2	0	0	0	0.307613	0.167807	0.321242	0.00114128	3.96212	up
	lnc39198.1	0.142879	0.128419	0.186131	0.324005	0.310135	0.475117	0.0419449	1.21012	up
	lnc28935.4	2.32944	1.95862	3.15639	5.68944	4.26534	5.09551	0.0207082	1.00398	up
	lnc48634.1	0.011448	0.023073	0	0.191596	0.383696	0.222697	2.08287e-06	3.8593	up
	lnc572.3	0	0.048785	0.07508	0.511943	0.71601	0.596838	2.20317e-05	3.33944	up
	lnc2962.1	0	0	0.100323	0.759027	0.548515	0.622565	0.0296607	2.91144	up
	lnc33805.3	0	0	0	0.129979	0.322957	0.416265	0.00348963	3.73065	up
	lnc55431.2	0.454477	0.392252	0.603452	1.23662	1.31434	1.12281	0.00137911	1.29208	up
	lnc23304.1	0	0	0	0.261256	0.439329	0.333069	5.17599e-05	4.52945	up
	lnc48887.2	0	0	0.091102	0.848888	0.74282	0.429027	0.00440975	3.27121	up
	lnc60991.1	0.186584	0.163854	0.325359	0.496471	0.845299	0.754245	0.00423581	1.55134	up
	lnc25588.1	1.38744	0.265251	0.276088	14.8024	15.4773	10.8445	4.67589e-07	3.86836	up
	lnc33496.1	0.211601	0.260226	0.270659	0.613709	0.758502	0.398538	0.0189658	1.1984	up
	lnc25295.4	0	0	0	0.479927	0.47505	0.210529	4.72701e-09	5.86519	up
	lnc25295.3	0	0	0	0.483751	0.253192	0.293422	3.7016e-08	5.59924	up
	lnc2993.1	0.08099	0.208972	0.082064	0.543788	0.630789	0.606715	0.000143923	2.15537	up
	lnc40501.9	0	0	0	1.96023	2.35523	4.41982	2.24111e-19	7.98291	up
	lnc33585.1	0.144123	0.045672	0.093119	0.946905	0.595689	0.447196	0.0243139	2.12323	up
	lnc24506.1	0.266935	0.222976	0.198607	0.56325	0.836013	0.400422	0.0480346	1.28247	up
	lnc58220.1	0.342961	0.123988	0.124526	0.832542	1.14312	0.520922	0.0261535	1.80661	up
	lnc19419.19	350.982	12.6976	108.091	1850.05	1670.26	2075.2	0.0136849	2.81564	up
	lnc19419.16	677.993	568.141	433.794	2115.39	1422.23	1773.59	1.93932e-05	1.63657	up
	lnc21309.2	0.000897	1e-06	0	0.378939	0.949396	0.489894	1.3584e-07	4.73632	up
	lnc55983.3	0.367384	0.691035	0.295851	0.677977	4.74884	5.28581	0.00889365	2.54067	up
	lnc39574.3	0.188141	0.211983	0.413923	1.92163	2.80526	3.5432	1.02184e-09	3.18766	up
	lnc58216.1	0.27713	0.399735	0.76553	2.21751	2.10901	1.31575	0.00256448	1.86321	up
	lnc38643.6	0	0.005496	0	0.517135	0.700475	0.417658	4.17568e-06	4.47296	up
	lnc38643.2	0.057061	0.269258	0.040406	0.696951	0.429532	0.740889	0.0495872	1.98947	up
	lnc49051.2	0	0	0	0.554358	0.068031	0.790366	5.21539e-08	5.90908	up
	lnc8961.1	0.168265	0.105527	0.227424	1.77516	0.290298	2.34185	0.00649711	2.65932	up
	lnc44796.2	0.059947	0.043099	0.045235	3.46198	4.44743	4.28759	3.28769e-53	6.10192	up
	lnc60200.1	0.159634	0.126845	0.101624	0.466077	0.337336	0.347219	0.00877892	1.4849	up
	lnc33267.1	0	0	0	0.222482	0.383607	0.529565	1.23832e-08	5.75648	up
	lnc61212.2	0.271186	0.503089	0.40255	0.923656	0.67643	1.26082	0.0324928	1.25911	up
	lnc37707.10	0	0	0	10.6975	10.0405	14.0717	2.37434e-41	10.3346	up
	lnc30724.1	0	0	0	0.555341	0.27777	0.196777	4.89855e-06	4.98917	up
	lnc58546.1	0.516157	0.671258	0.319408	1.24888	2.23137	2.74799	0.00366234	1.92886	up
	lnc18547.4	0	0	0	0.19909	21.6782	9.0167	1.72831e-05	5.16035	up
	lnc5849.8	0	0	0	0.820274	1.63032	1.79228	1.55369e-18	7.79062	up
	lnc42692.1	0.267337	0.362876	0.372339	1.02101	0.955019	0.576881	0.0216888	1.28054	up
	lnc1843.4	0.122367	0.099883	0.213415	0.896958	0.972372	0.740634	3.80274e-08	2.45682	up
	lnc41468.2	0	0	0	2.02079	1.59943	1.79651	5.03924e-29	9.0015	up
	lnc57126.2	0.643754	1.50357	0.513164	4.19052	3.73212	2.95114	0.00100922	1.95179	up
	lnc15185.1	0	0	0	0.368231	0.25668	0.343212	0.000430071	4.152	up
	lnc1502.2	0.059428	0.172054	0.140519	0.447051	1.40438	0.759593	0.000335738	2.58041	up
	lnc63872.1	1.08441	1.26542	1.24786	3.01259	3.17138	3.84245	4.59175e-09	1.47707	up
	lnc19943.2	0.750797	0.848842	0.265805	1.60268	1.63947	1.94948	0.0471526	1.40716	up
	lnc55097.2	0.316989	0.354753	0.466028	0.793887	0.699367	1.24884	0.0262522	1.2237	up
	lnc28355.6	0	0.004042	0.01559	0.078113	0.087598	0.179007	0.000519567	3.34815	up
	lnc47243.2	0.023097	0.224241	0.033825	0.769743	0.987363	0.611932	0.00720864	2.5958	up
	lnc21987.2	0	0	0	0.274648	0.225065	0.121017	0.00133382	3.9359	up
	lnc40775.27	0.266783	0.216494	0.633373	0.804387	1.98751	1.23805	0.0361481	1.68532	up
	lnc28016.8	0.009208	0.008514	0.001673	0.218874	0.016373	0.301215	0.0173553	2.95959	up
	lnc17455.2	0.002703	0.002939	0	0.019214	0.143481	0.388008	0.010693	3.29865	up
	lnc42431.1	0.010653	0	0.066663	0.77375	0.199138	0.792372	0.00402309	3.24481	up
	lnc60373.1	0	0	0	1.56645	2.08659	1.70482	6.23792e-17	7.32978	up
	lnc41161.2	0.872655	0.764723	0.518719	1.51885	1.72423	1.65877	0.00368707	1.15777	up
	lnc54571.1	0.252728	0.35868	0.483485	0.849119	0.796146	0.693091	0.0231089	1.06384	up
	lnc3936.2	0.578341	0.572803	0.644595	1.22864	1.48837	1.17573	3.78501e-05	1.1144	up
	lnc58543.2	0.466849	0.657045	0.592736	1.19807	1.10495	1.23471	0.00630011	1.02005	up
	lnc63356.2	0.843825	0.954065	0.742629	2.49386	1.95011	1.55055	0.0455767	1.20974	up
	lnc4258.1	0	0	0	1.18274	0.409904	1.17305	6.88139e-11	6.43968	up
	lnc58199.8	0.130195	0.148146	0.205188	0.753778	0.404788	0.445002	0.00236543	1.66278	up
	lnc35762.2	0.38277	0.417998	0.554213	1.22475	1.04146	0.79253	0.00849126	1.15278	up
	lnc51204.1	0	0	0	0.311218	0.234308	0.121024	0.00558092	3.60042	up
	lnc60894.2	0.179083	0	0.169802	1.49827	2.00435	1.65673	0.0303604	2.80698	up
	lnc18547.17	0	0.018779	0	0.064932	0.100861	0.113287	0.0321482	2.75114	up
	lnc18547.15	0	0	0	2.15891	8.18199	12.3343	4.48142e-20	8.52889	up
	lnc18547.12	0	0	0	0.031218	0.282004	0.327464	0.000107401	4.60314	up
	lnc49524.1	0.341525	0.331821	0.183626	0.588635	0.735953	0.771353	0.0141196	1.22758	up
	lnc35388.1	0.061105	0.069096	0	0.326976	0.290924	0.416846	0.0242551	2.38742	up
	lnc10530.8	0.098814	0.026963	0.035132	0.146766	0.277526	0.460957	0.038809	2.07195	up
	lnc38644.4	0	0	0	0.127083	0.098303	0.075486	0.0131235	3.3563	up
	lnc53948.1	0	0	0.085236	1.01261	1.24285	0.708843	0.0376169	3.01363	up
	lnc59454.1	0.057382	0.066973	0	0.503826	0.334497	0.250523	0.0419583	2.46805	up
	lnc58199.2	0	0	0	1.16149	0.782923	0.332958	1.78895e-11	6.58351	up
	lnc58199.7	0.058529	0.172629	0.118951	0.581489	1.40781	0.722373	7.2843e-06	2.75927	up
	lnc60991.2	0	0.064475	0.063677	0.997272	0.617504	0.958967	0.000928511	3.46826	up
	lnc33674.1	0.006855	0.066292	0.002317	0.139118	0.258495	0.841079	0.0135344	3.0236	up
	lnc60371.4	0.979906	1.18686	0.897806	1.72178	2.47528	2.20681	0.00265053	1.05517	up
	lnc31751.1	0.118367	0	0.099266	0.996222	0.647876	0.655035	0.000780796	2.85167	up
	lnc54577.3	0.221268	0.092563	0.44204	1.45272	1.44982	1.25627	0.000453019	2.22271	up
	lnc54577.1	0.000642	0	0.001045	2.25441	2.45202	2.27372	2.38953e-23	7.03426	up
	lnc43567.4	1.48825	1.55892	1.38273	5.3013	3.8368	5.08874	1.14639e-08	1.67473	up
	lnc57131.1	0.419856	0.380602	0.502387	0.877712	0.992681	1.29266	0.0236837	1.25463	up
	lnc49522.1	0.718094	0.823005	0.551318	3.32241	3.38377	2.03805	2.30918e-08	2.02589	up
	lnc48867.1	0	0	0	0.641246	0.18154	0.323081	0.000267084	4.30825	up
	lnc6613.1	0.406588	0.996192	0.440303	1.34923	2.70642	2.15811	0.00835467	1.67551	up
	lnc14079.1	0	0	0	0.158888	0.265742	0.281908	0.00341608	3.71874	up
	lnc58199.5	1.41025	1.34127	1.41372	4.2614	4.92926	3.75198	1.30415e-17	1.63284	up
	lnc35084.1	0.031902	0.295449	0.135529	1.66033	1.24776	1.42274	9.74019e-05	2.93626	up
	lnc60056.3	0.005963	0.015431	0.000638	0.731119	0.606735	0	0.0420098	3.01444	up
	lnc43539.9	0.013319	0	0.006805	0.390608	0.175967	0.638919	3.0677e-05	4.0476	up
	lnc481.3	0	0	0	7.18959	9.73151	11.4427	3.26408e-29	9.11776	up
	lnc46602.1	0	0	0	0.369571	0.415459	0.323108	7.76127e-07	5.1542	up
	lnc29417.1	5.34763	4.63353	4.55859	15.8537	15.8716	29.0311	4.63548e-06	2.0133	up
	lnc11620.1	0.089678	0.000816	0.07295	0.92542	0.480806	0.439633	0.000738863	2.77185	up
	lnc58304.1	0.162518	0.147546	0.111958	0.695788	0.648254	0.307083	0.00381341	1.84962	up
	lnc1294.2	9.02648	7.85833	6.93923	15.1688	16.8274	19.1418	8.45367e-05	1.0995	up
	lnc64840.1	0.000228	0	0.000185	0.081666	0.37326	0.270058	1.50627e-06	4.68607	up
	lnc30393.4	0.000595	0	0.000602	0.093389	0.086496	0.403257	0.00247745	3.33417	up
	lnc52835.9	1.29964	2.92999	1.64183	4.59838	8.37233	7.28125	0.00133382	1.72801	up
	lnc7868.4	0	0	0	0.572319	0.457817	0.439507	9.69754e-09	5.691	up
	lnc15352.1	0.171933	0.126713	0.232469	0.693627	0.868036	0.552838	1.91036e-05	1.91397	up
	lnc31482.1	0	0.044263	0	0.43951	1.29897	0.548895	6.35671e-06	4.43268	up
	lnc51576.13	0.358364	0.27773	0.325623	0.533653	0.81823	0.648038	0.0125996	1.01639	up
	lnc1427.4	0	0	0	0.173172	0.236509	0.323041	0.000130013	4.38478	up
	lnc63888.4	0.180862	0.734731	0.124645	6.59049	1.64374	0.821774	0.0303604	2.53607	up
	lnc59240.3	0	0	0	0.517763	0.217813	0.179498	5.85585e-08	5.63244	up

## Sheet: Data S6
	Data S6. Target genes predication for lncRNA.
	lncRNA	predicated target mRNA	Overlap	0-1Kb(upstream)	0-1Kb(downstream)	1-10Kb(upstream)	1-10Kb(downstream)	10-100Kb(upstream)	10-100Kb(downstream)
	lnc481.1	;LOC105232594	;LOC105232594
	lnc481.3	;LOC105232594	;LOC105232594
	lnc1604.1	;LOC109579454	;LOC109579454
	lnc2608.2	;LOC105227957			;LOC105227957
	lnc2764.2	;LOC105228513					;LOC105228513
	lnc3066.1	;LOC109579907				;LOC109579907
	lnc3443.1	;LOC105231537			;LOC105231537
	lnc4429.1	;LOC105233092	;LOC105233092
	lnc4741.2	;LOC105233232			;LOC105233232
	lnc4914.2	;LOC105233284	;LOC105233284
	lnc5087.1	;LOC105233363			;LOC105233363
	lnc5088.2	;LOC105233363			;LOC105233363
	lnc5120.1	;LOC105233390					;LOC105233390
	lnc5120.2	;LOC105233390					;LOC105233390
	lnc5140.1	;LOC109580079		LOC109580079
	lnc5254.1	;LOC105233515			;LOC105233515
	lnc5335.1	;LOC105233548		LOC105233548
	lnc6229.1	;LOC105233984;LOC105233993;LOC109579216			;LOC105233984;LOC105233993		;LOC109579216
	lnc6528.2	;LOC105234133					;LOC105234133
	lnc6529.2	;LOC105234133					;LOC105234133
	lnc6619.1	;LOC109579237	;LOC109579237						LOC105234196
	lnc6643.1	;LOC105234196
	lnc6842.2	;LOC105234280			;LOC105234280
	lnc6862.2	;LOC109579265					;LOC109579265
	lnc7258.2	;LOC109579272				;LOC109579272
	lnc7280.1	;LOC105221876	;LOC105221876
	lnc7394.1	;LOC105221987	;LOC105221987
	lnc7394.2	;LOC105221987	;LOC105221987
	lnc7562.1	;LOC105222080	;LOC105222080
	lnc7607.2	;LOC105222108				;LOC105222108
	lnc7767.2	;LOC109579291				;LOC109579291
	lnc7846.1	;LOC105222180					;LOC105222180
	lnc7947.1	;LOC105222221;LOC105222229	;LOC105222221				;LOC105222229
	lnc8275.2	;LOC105222312		LOC105222312
	lnc8358.1	;LOC105222324					;LOC105222324
	lnc8685.1	;LOC105222398					;LOC105222398
	lnc8685.2	;LOC105222398					;LOC105222398
	lnc8738.1	;LOC105222452				;LOC105222452
	lnc8835.2	;LOC105222509			;LOC105222509
	lnc9114.1	;LOC109579329						;LOC109579329
	lnc9417.2	;LOC105222778				;LOC105222778
	lnc9417.4	;LOC105222778				;LOC105222778
	lnc9617.2	;LOC105222858					;LOC105222858
	lnc9850.1	;LOC105222885						;LOC105222885
	lnc9869.2	;LOC109579351
	lnc10000.1	;LOC105222919			;LOC105222919
	lnc10176.1	;LOC105223012;LOC105223021					;LOC105223012
	lnc10187.1	;LOC105223038					;LOC105223038
	lnc10205.1	;LOC105223066			;LOC105223066
	lnc10318.1	;LOC105223131		LOC105223131
	lnc10325.2	;LOC105223131				;LOC105223131
	lnc10395.1	;LOC105223184;LOC105223193;LOC105223210;LOC105223218		LOC105223193			;LOC105223210	;LOC105223184
	lnc10462.3	;LOC105223254;LOC105223262		LOC105223262		;LOC105223254
	lnc10500.3	;LOC105223290	;LOC105223290
	lnc10513.1	;LOC105223299
	lnc10521.2	;LOC105223299				;LOC105223299
	lnc10530.3	;LOC105223315					;LOC105223315
	lnc10530.1	;LOC105223315					;LOC105223315
	lnc10530.2	;LOC105223315					;LOC105223315
	lnc10530.7	;LOC105223315					;LOC105223315
	lnc10530.5	;LOC105223315					;LOC105223315
	lnc10530.8	;LOC105223315					;LOC105223315
	lnc10530.9	;LOC105223315					;LOC105223315
	lnc10565.1	;LOC105223341;LOC105223348			;LOC105223341		;LOC105223348
	lnc10618.2	;LOC105223425					;LOC105223425
	lnc10689.1	;LOC105223436;LOC105223446				;LOC105223446		;LOC105223436
	lnc10751.1	;LOC105223496	;LOC105223496
	lnc10753.2	;LOC105223496	;LOC105223496
	lnc10874.1	;LOC105223670					;LOC105223670
	lnc11025.1	;LOC105223806;LOC105223818;LOC105223835;LOC105223826;LOC105223855;LOC105223847;LOC105223864	;LOC105223864			;LOC105223847;LOC105223855		;LOC105223835;LOC105223826;LOC105223806;LOC105223818
	lnc11148.2	;LOC105223935
	lnc11316.7	;LOC109579422					;LOC109579422
	lnc11318.1	;LOC109579422					;LOC109579422
	lnc11327.3	;LOC109579422	;LOC109579422
	lnc11327.4	;LOC109579422	;LOC109579422
	lnc11327.2	;LOC109579422	;LOC109579422
	lnc11327.5	;LOC109579422	;LOC109579422
	lnc11336.2	;LOC105224033;LOC105224049	;LOC105224033				;LOC105224049
	lnc11343.1	;LOC105224059	;LOC105224059
	lnc11343.2	;LOC105224059	;LOC105224059
	lnc11342.6	;LOC105224059	;LOC105224059
	lnc11374.1	;LOC105224069				;LOC105224069
	lnc11375.2	;LOC105224069				;LOC105224069
	lnc11376.1	;LOC105224069				;LOC105224069
	lnc11395.1	;LOC105224078	;LOC105224078
	lnc11522.1	;LOC105224176			;LOC105224176
	lnc11548.1	;LOC105224185	;LOC105224185
	lnc11551.2	;LOC105224185				;LOC105224185
	lnc11631.1	;LOC105224239							LOC105224239
	lnc11633.1	;LOC105224239
	lnc11634.3	;LOC105224239					;LOC105224239
	lnc11634.4	;LOC105224239					;LOC105224239
	lnc11687.2	;LOC105224273					;LOC105224273
	lnc11718.2	;LOC109579181;LOC109579434				;LOC109579181			LOC109579434
	lnc11717.2	;LOC109579181;LOC109579434				;LOC109579181
	lnc11756.2	;LOC105224315	;LOC105224315						LOC105224400
	lnc11793.3	;LOC105224400							LOC105224400
	lnc11793.2	;LOC105224400
	lnc11844.2	;LOC105224464	;LOC105224464
	lnc11888.2	;LOC105224523;LOC105224533	;LOC105224523				;LOC105224533
	lnc11909.1	;LOC105224554			;LOC105224554
	lnc11909.2	;LOC105224554			;LOC105224554
	lnc12011.2	;LOC105224612						;LOC105224612	LOC105224621
	lnc12015.2	;LOC105224621
	lnc12183.5	;LOC105224833	;LOC105224833
	lnc12186.2	;LOC105224833	;LOC105224833
	lnc12235.1	;LOC105224872						;LOC105224872
	lnc12236.1	;LOC105224872						;LOC105224872
	lnc12236.2	;LOC105224872						;LOC105224872
	lnc12242.2	;LOC105224872						;LOC105224872
	lnc12301.1	;LOC105224912					;LOC105224912
	lnc12368.4	;LOC105224969	;LOC105224969
	lnc12379.2	;LOC105224969						;LOC105224969
	lnc12508.1	;LOC105225115;LOC105225126	;LOC105225115				;LOC105225126
	lnc12542.1	;LOC105225142				;LOC105225142
	lnc12542.2	;LOC105225142				;LOC105225142
	lnc12649.2	;LOC105225175				;LOC105225175			LOC105225199
	lnc12670.1	;LOC105225190;LOC105225199	;LOC105225190
	lnc12761.1	;LOC105225247	;LOC105225247
	lnc12856.2	;LOC105225273		LOC105225273
	lnc12903.2	;LOC105225291						;LOC105225291	LOC105225349
	lnc12942.2	;LOC105225357;LOC105225349				;LOC105225357			LOC105225349
	lnc12943.1	;LOC105225357;LOC105225349				;LOC105225357
	lnc12997.1	;LOC105225371						;LOC105225371
	lnc13114.1	;LOC105225428	;LOC105225428
	lnc13114.2	;LOC105225428	;LOC105225428						LOC105225442
	lnc13118.3	;LOC105225442
	lnc13132.2	;LOC105225442						;LOC105225442
	lnc13247.1	;LOC105225491	;LOC105225491
	lnc13282.2	;LOC105225505			;LOC105225505
	lnc13306.4	;LOC105225512						;LOC105225512
	lnc13319.1	;LOC105225532	;LOC105225532						LOC105225538
	lnc13321.1	;LOC105225538							LOC105225538
	lnc13324.1	;LOC105225538							LOC105225538
	lnc13324.2	;LOC105225538							LOC105225538
	lnc13326.1	;LOC105225538
	lnc13332.2	;LOC105225538					;LOC105225538
	lnc13332.1	;LOC105225538					;LOC105225538
	lnc13377.1	;LOC105225571
	lnc13468.2	;LOC109579509	;LOC109579509
	lnc13477.1	;LOC109579509						;LOC109579509
	lnc13480.2	;LOC105225618;LOC105225648					;LOC105225648;LOC105225618
	lnc13488.2	;LOC105225618;LOC105225648				;LOC105225618		;LOC105225648
	lnc13711.1	;LOC105225759	;LOC105225759						LOC105225804
	lnc13729.2	;LOC105225778;LOC105225768;LOC105225790;LOC105225804				;LOC105225778;LOC105225768	;LOC105225790
	lnc13742.2	;LOC105225778;LOC105225768;LOC105225790;LOC105225804						;LOC105225804;LOC105225778;LOC105225790;LOC105225768	LOC105225814
	lnc13745.2	;LOC105225814
	lnc13749.1	;LOC105225814					;LOC105225814
	lnc13750.1	;LOC105225814			;LOC105225814
	lnc13807.2	;LOC105225915						;LOC105225915
	lnc13936.1	;LOC105225960							LOC109579558
	lnc13963.1	;LOC109579558
	lnc13984.1	;LOC109579558						;LOC109579558
	lnc14110.1	;LOC105226057;LOC109579561				;LOC109579561		;LOC105226057
	lnc14110.2	;LOC105226057;LOC109579561				;LOC109579561		;LOC105226057	LOC105226064
	lnc14123.1	;LOC105226064							LOC105226064
	lnc14123.2	;LOC105226064
	lnc14242.1	;LOC105226157	;LOC105226157
	lnc14246.2	;LOC105226157				;LOC105226157
	lnc14325.2	;LOC105226172						;LOC105226172
	lnc14411.1	;LOC105226205;LOC105226247				;LOC105226205		;LOC105226247
	lnc14472.1	;LOC105226290	;LOC105226290
	lnc14520.1	;LOC105226317;LOC105226306	;LOC105226306			;LOC105226317
	lnc14521.1	;LOC105226317;LOC105226306	;LOC105226306			;LOC105226317
	lnc14576.1	;LOC105226347	;LOC105226347
	lnc14639.2	;LOC105226378	;LOC105226378
	lnc14731.1	;LOC109579591;LOC105226422					;LOC105226422	;LOC109579591
	lnc14732.1	;LOC109579591;LOC105226422					;LOC105226422	;LOC109579591
	lnc14793.2	;LOC105226485	;LOC105226485						LOC105226627LOC105226621
	lnc14851.1	;LOC105226621;LOC105226627
	lnc14915.2	;LOC105226636;LOC105226657;LOC105226680;LOC105226672				;LOC105226657	;LOC105226680	;LOC105226636
	lnc14930.2	;LOC105226690;LOC105226700	;LOC105226690;LOC105226700
	lnc14931.1	;LOC105226690;LOC105226700	;LOC105226690;LOC105226700
	lnc14942.1	;LOC105226707					;LOC105226707
	lnc14942.2	;LOC105226707					;LOC105226707
	lnc14942.3	;LOC105226707					;LOC105226707
	lnc14968.2	;LOC105226722						;LOC105226722
	lnc15056.1	;LOC105226807	;LOC105226807
	lnc15079.1	;LOC105226812	;LOC105226812
	lnc15120.14	;LOC105226825	;LOC105226825
	lnc15149.1	;LOC105226828	;LOC105226828
	lnc15210.2	;LOC105226850;LOC105226863;LOC105226871;LOC105226856
	lnc15266.2	;LOC105226912;LOC105226888				;LOC105226888		;LOC105226912
	lnc15296.1	;LOC105226923						;LOC105226923
	lnc15296.2	;LOC105226923						;LOC105226923
	lnc15324.2	;LOC105226938;LOC105226952	;LOC105226952			;LOC105226938
	lnc15349.11	;LOC105226962;LOC105226973	;LOC105226973					;LOC105226962
	lnc15352.1	;LOC105226962;LOC105226973	;LOC105226973					;LOC105226962
	lnc15352.2	;LOC105226962;LOC105226973	;LOC105226973					;LOC105226962	LOC105226984LOC105227017
	lnc15355.1	;LOC105226984;LOC105227017							LOC105227017LOC105226984
	lnc15356.2	;LOC105226984;LOC105227017							LOC105227031
	lnc15381.4	;LOC105227024;LOC105227031	;LOC105227024						LOC105227031
	lnc15394.1	;LOC105227024;LOC105227031						;LOC105227024	LOC105227031
	lnc15395.1	;LOC105227024;LOC105227031						;LOC105227024
	lnc15454.2	;LOC105227050;LOC105227066;LOC105227057						;LOC105227057;LOC105227050;LOC105227066
	lnc15673.1	;LOC105227127
	lnc15711.2	;LOC105227136						;LOC105227136
	lnc15768.1	;LOC105227165	;LOC105227165
	lnc15769.1	;LOC105227165	;LOC105227165
	lnc15837.2	;LOC105227183	;LOC105227183						LOC105227240
	lnc15869.2	;LOC105227240
	lnc16002.1	;LOC105227293;LOC105227308;LOC105227298;LOC105227337				;LOC105227293
	lnc16044.2	;LOC105227356;LOC109579658
	lnc16073.2	;LOC105227356;LOC109579658						;LOC105227356;LOC109579658	LOC105227380
	lnc16121.1	;LOC105227391;LOC105227380				;LOC105227391
	lnc16130.2	;LOC105227391;LOC105227380	;LOC105227380					;LOC105227391
	lnc16175.1	;LOC105227400;LOC105227408;LOC105227419						;LOC105227400;LOC105227419;LOC105227408
	lnc16175.2	;LOC105227400;LOC105227408;LOC105227419						;LOC105227419;LOC105227400;LOC105227408
	lnc16175.3	;LOC105227400;LOC105227408;LOC105227419						;LOC105227408;LOC105227419;LOC105227400
	lnc16175.4	;LOC105227400;LOC105227408;LOC105227419						;LOC105227419;LOC105227400;LOC105227408
	lnc16176.1	;LOC105227400;LOC105227408;LOC105227419						;LOC105227419;LOC105227400;LOC105227408
	lnc16283.1	;LOC105227482;LOC105227490			;LOC105227490			;LOC105227482
	lnc16371.1	;LOC105227633	;LOC105227633
	lnc16404.1	;LOC105227644						;LOC105227644
	lnc16415.1	;LOC105227653	;LOC105227653						LOC105227691LOC105227698
	lnc16429.2	;LOC105227678;LOC105227691;LOC105227698				;LOC105227678
	lnc16454.2	;LOC105227678;LOC105227691;LOC105227698				;LOC105227698		;LOC105227678;LOC105227691
	lnc16511.1	;LOC105227743	;LOC105227743
	lnc16511.2	;LOC105227743	;LOC105227743
	lnc16513.2	;LOC105227743					;LOC105227743		LOC105227753
	lnc16550.2	;LOC105227753							LOC105227753
	lnc16550.1	;LOC105227753							LOC105227753
	lnc16550.3	;LOC105227753							LOC105227753
	lnc16550.5	;LOC105227753							LOC105227753
	lnc16550.6	;LOC105227753							LOC105227753
	lnc16550.4	;LOC105227753							LOC105227811
	lnc16586.1	;LOC109579680;LOC105227778;LOC105227811	;LOC109579680				;LOC105227778		LOC105227811
	lnc16590.1	;LOC109579680;LOC105227778;LOC105227811				;LOC109579680	;LOC105227778
	lnc16599.1	;LOC109579680;LOC105227778;LOC105227811				;LOC105227778	;LOC105227811	;LOC109579680	LOC105227832LOC105227842LOC105227824
	lnc16615.1	;LOC105227815;LOC105227832;LOC105227842;LOC105227824	;LOC105227815						LOC105227861LOC105227852
	lnc16639.2	;LOC105227861;LOC105227852
	lnc16655.2	;LOC105227861;LOC105227852	;LOC105227852					;LOC105227861
	lnc16692.1	;LOC105227884				;LOC105227884
	lnc16705.2	;LOC105227884						;LOC105227884
	lnc16705.4	;LOC105227884						;LOC105227884
	lnc16705.3	;LOC105227884						;LOC105227884
	lnc16711.1	;LOC105227905				;LOC105227905
	lnc16760.2	;LOC109579709;LOC105227911				;LOC105227911		;LOC109579709
	lnc16780.1	;LOC105227919	;LOC105227919
	lnc16853.1	;LOC105228023					;LOC105228023
	lnc16863.1	;LOC105228023	;LOC105228023						LOC109579733LOC105228074
	lnc16882.1	;LOC105228065;LOC105228074;LOC109579733						;LOC105228065
	lnc16903.2	;LOC105228065;LOC105228074;LOC109579733						;LOC105228065;LOC109579733;LOC105228074	LOC105228166
	lnc16936.2	;LOC105228155;LOC105228166	;LOC105228155						LOC105228166
	lnc16951.1	;LOC105228155;LOC105228166						;LOC105228155
	lnc17083.1	;LOC105228205;LOC105228216	;LOC105228216					;LOC105228205
	lnc17162.1	;LOC105228281	;LOC105228281
	lnc17167.3	;LOC105228281	;LOC105228281
	lnc17245.1	;LOC105228303
	lnc17279.2	;LOC105228309	;LOC105228309
	lnc17291.1	;LOC105228309				;LOC105228309
	lnc17293.1	;LOC105228309						;LOC105228309
	lnc17362.2	;LOC105228331;LOC105228340					;LOC105228331		LOC105228340
	lnc17368.2	;LOC105228331;LOC105228340				;LOC105228331			LOC105228340
	lnc17370.2	;LOC105228331;LOC105228340						;LOC105228331
	lnc17411.2	;LOC105228375;LOC105228358;LOC105228366			;LOC105228358		;LOC105228366	;LOC105228375	LOC105228411
	lnc17455.2	;LOC105228411
	lnc17537.1	;LOC105228467;LOC105228482;LOC105228478;LOC105228489;LOC105228502;LOC105228518						;LOC105228489;LOC105228482;LOC105228502;LOC105228518;LOC105228467;LOC105228478	LOC105228537LOC105228546
	lnc17553.1	;LOC105228524;LOC105228537;LOC105228546	;LOC105228524						LOC105228595LOC109579771LOC105228568LOC105228587LOC105228615
	lnc17577.1	;LOC105228557;LOC105228587;LOC105228595;LOC105228568;LOC105228615;LOC109579771					;LOC105228557		LOC109579771LOC105228568LOC105228587LOC105228615LOC105228595LOC105228577
	lnc17581.2	;LOC105228557;LOC105228587;LOC105228595;LOC105228568;LOC105228615;LOC109579771;LOC105228577			;LOC105228557
	lnc17655.2	;LOC105228654						;LOC105228654
	lnc17659.1	;LOC105228660					;LOC105228660		LOC105228784
	lnc17774.1	;LOC105228775;LOC105228784	;LOC105228775
	lnc17800.1	;LOC105228793;LOC105228798;LOC105228823;LOC105228808;LOC105228816					;LOC105228816	;LOC105228793;LOC105228808;LOC105228823;LOC105228798
	lnc17861.1	;LOC105228833						;LOC105228833	LOC105228854
	lnc17893.2	;LOC105228867;LOC105228843;LOC105228854	;LOC105228867			;LOC105228843
	lnc17937.2	;LOC105228874;LOC105228883;LOC105228894;LOC105228905;LOC105228911;LOC105228919;LOC105228953		LOC105228919	;LOC105228953	;LOC105228911		;LOC105228894;LOC105228874;LOC105228905;LOC105228883	LOC105228961LOC109579790
	lnc17941.1	;LOC109579790;LOC105228961
	lnc17953.5	;LOC109579790;LOC105228961		LOC105228961				;LOC109579790
	lnc18072.1	;LOC105229006;LOC105229016;LOC109579797;LOC105229039;LOC105229074;LOC105229084;LOC105229096			;LOC109579797	;LOC105229006;LOC105229016
	lnc18085.1	;LOC105229006;LOC105229016;LOC109579797;LOC105229039;LOC105229074;LOC105229084;LOC105229096		LOC105229084		;LOC105229074	;LOC105229096	;LOC105229039;LOC109579797;LOC105229016;LOC105229006
	lnc18100.1	;LOC105229141				;LOC105229141
	lnc18109.1	;LOC105229149					;LOC105229149
	lnc18109.2	;LOC105229149					;LOC105229149
	lnc18153.1	;LOC105229166						;LOC105229166	LOC105229173
	lnc18158.1	;LOC105229173							LOC105229195LOC105229173
	lnc18159.7	;LOC105229173;LOC105229195							LOC105229195LOC105229213LOC105229184
	lnc18159.6	;LOC105229173;LOC105229195;LOC105229213;LOC105229184			;LOC105229173				LOC105229184LOC105229213LOC105229195
	lnc18159.5	;LOC105229173;LOC105229195;LOC105229213;LOC105229184			;LOC105229173				LOC105229173LOC105229195
	lnc18159.3	;LOC105229173;LOC105229195							LOC105229184LOC105229213LOC105229195
	lnc18159.9	;LOC105229173;LOC105229195;LOC105229213;LOC105229184			;LOC105229173				LOC105229184LOC105229213LOC105229195
	lnc18159.10	;LOC105229173;LOC105229195;LOC105229213;LOC105229184			;LOC105229173				LOC105229213LOC105229184LOC105229195
	lnc18159.2	;LOC105229173;LOC105229195;LOC105229213;LOC105229184			;LOC105229173				LOC105229195LOC105229184LOC105229213
	lnc18159.1	;LOC105229173;LOC105229195;LOC105229213;LOC105229184			;LOC105229173				LOC105229195LOC105229213LOC105229184
	lnc18159.4	;LOC105229173;LOC105229195;LOC105229213;LOC105229184			;LOC105229173				LOC105229173LOC105229195
	lnc18159.11	;LOC105229173;LOC105229195							LOC105229195LOC105229184LOC105229213
	lnc18159.13	;LOC105229173;LOC105229195;LOC105229213;LOC105229184			;LOC105229173				LOC105229195LOC105229173
	lnc18159.12	;LOC105229173;LOC105229195							LOC105229229
	lnc18172.15	;LOC105229221;LOC105229229	;LOC105229221						LOC105229229
	lnc18172.16	;LOC105229221;LOC105229229	;LOC105229221
	lnc18220.3	;LOC105229241;LOC105229256;LOC105229263;LOC105229278						;LOC105229241;LOC105229256;LOC105229263;LOC105229278
	lnc18221.2	;LOC105229241;LOC105229256;LOC105229263;LOC105229278						;LOC105229278;LOC105229256;LOC105229241;LOC105229263
	lnc18224.2	;LOC105229241;LOC105229256;LOC105229263;LOC105229278						;LOC105229278;LOC105229256;LOC105229241;LOC105229263
	lnc18244.1	;LOC105229284;LOC105229293;LOC105229302;LOC105229310	;LOC105229310					;LOC105229284;LOC105229293;LOC105229302
	lnc18248.1	;LOC105229284;LOC105229293;LOC105229302;LOC105229310	;LOC105229310					;LOC105229302;LOC105229284;LOC105229293
	lnc18253.1	;LOC105229284;LOC105229293;LOC105229302;LOC105229310	;LOC105229310					;LOC105229302;LOC105229284;LOC105229293
	lnc18264.1	;LOC105229332	;LOC105229332						LOC105229380LOC105229412LOC105229419
	lnc18287.7	;LOC105229439;LOC105229369;LOC105229380;LOC105229412;LOC105229419				;LOC105229439	;LOC105229369		LOC105229412LOC105229380LOC105229419
	lnc18288.1	;LOC105229439;LOC105229369;LOC105229380;LOC105229412;LOC105229419	;LOC105229369			;LOC105229439			LOC105229419LOC105229412LOC105229380
	lnc18291.2	;LOC105229439;LOC105229369;LOC105229380;LOC105229412;LOC105229419				;LOC105229369		;LOC105229439	LOC105229380LOC105229412LOC105229419
	lnc18292.1	;LOC105229439;LOC105229369;LOC105229380;LOC105229412;LOC105229419				;LOC105229369		;LOC105229439	LOC105229466LOC105229476LOC105229461
	lnc18323.1	;LOC105229445;LOC105229461;LOC105229466;LOC105229476					;LOC105229445		LOC105229461LOC105229476LOC105229466
	lnc18324.2	;LOC105229445;LOC105229461;LOC105229466;LOC105229476					;LOC105229445
	lnc18343.1	;LOC105229484;LOC105229495					;LOC105229495;LOC105229484
	lnc18343.2	;LOC105229484;LOC105229495					;LOC105229484;LOC105229495
	lnc18344.1	;LOC105229484;LOC105229495					;LOC105229495;LOC105229484		LOC105229562
	lnc18369.1	;LOC105229521;LOC105229550;LOC105229557;LOC105229562	;LOC105229521;LOC105229550				;LOC105229557		LOC109579843
	lnc18420.1	;LOC109579843							LOC109579843
	lnc18420.2	;LOC109579843							LOC109579843
	lnc18420.3	;LOC109579843							LOC109579843
	lnc18420.4	;LOC109579843							LOC109579843
	lnc18431.1	;LOC109579843							LOC109579843
	lnc18432.2	;LOC109579843
	lnc18442.1	;LOC109579843					;LOC109579843		LOC105229628LOC105229615LOC105229638
	lnc18510.2	;LOC105229628;LOC105229615;LOC105229638							LOC105229646
	lnc18528.1	;LOC105229628;LOC105229615;LOC105229638;LOC105229646	;LOC105229638					;LOC105229628;LOC105229615	LOC105229646
	lnc18528.2	;LOC105229628;LOC105229615;LOC105229638;LOC105229646	;LOC105229638					;LOC105229628;LOC105229615	LOC105229646
	lnc18529.1	;LOC105229628;LOC105229615;LOC105229638;LOC105229646	;LOC105229638					;LOC105229628;LOC105229615
	lnc18544.1	;LOC105229628;LOC105229615;LOC105229638;LOC105229646				;LOC105229646		;LOC105229615;LOC105229638;LOC105229628
	lnc18545.1	;LOC105229628;LOC105229615;LOC105229638;LOC105229646				;LOC105229646		;LOC105229628;LOC105229615;LOC105229638
	lnc18546.1	;LOC105229615;LOC105229638;LOC105229646				;LOC105229646		;LOC105229638;LOC105229615
	lnc18546.2	;LOC105229615;LOC105229638;LOC105229646				;LOC105229646		;LOC105229615;LOC105229638
	lnc18546.3	;LOC105229615;LOC105229638;LOC105229646						;LOC105229646;LOC105229638;LOC105229615	LOC109579849LOC105229662
	lnc18547.13	;LOC109579849;LOC105229662							LOC109579849LOC105229662
	lnc18547.17	;LOC109579849;LOC105229662							LOC105229662LOC109579849
	lnc18547.3	;LOC109579849;LOC105229662							LOC109579849LOC105229662
	lnc18547.12	;LOC109579849;LOC105229662							LOC109579849LOC105229662
	lnc18547.8	;LOC109579849;LOC105229662							LOC105229662LOC109579849
	lnc18547.2	;LOC109579849;LOC105229662							LOC105229662LOC109579849
	lnc18547.6	;LOC109579849;LOC105229662							LOC105229662LOC109579849
	lnc18547.16	;LOC109579849;LOC105229662							LOC105229662LOC109579849
	lnc18547.4	;LOC109579849;LOC105229662							LOC109579849LOC105229662
	lnc18547.5	;LOC109579849;LOC105229662							LOC105229662LOC109579849
	lnc18547.7	;LOC109579849;LOC105229662							LOC109579849LOC105229662
	lnc18547.14	;LOC109579849;LOC105229662							LOC105229662LOC109579849
	lnc18547.15	;LOC109579849;LOC105229662							LOC109579849LOC105229662
	lnc18547.9	;LOC109579849;LOC105229662
	lnc18555.1	;LOC109579849;LOC105229662	;LOC105229662					;LOC109579849	LOC105229751
	lnc18571.2	;LOC105229751							LOC105229751
	lnc18575.1	;LOC105229751							LOC105229751
	lnc18576.1	;LOC105229751							LOC105229751
	lnc18577.1	;LOC105229751							LOC105229787LOC105229768LOC105229777
	lnc18605.1	;LOC105229768;LOC105229777;LOC105229787							LOC105229787
	lnc18614.2	;LOC105229768;LOC105229777;LOC105229787					;LOC105229777	;LOC105229768	LOC105230095LOC105230083
	lnc18674.2	;LOC105230003;LOC105230011;LOC105230031;LOC105230020;LOC105230047;LOC105230071;LOC105230095;LOC105230083	;LOC105230047;LOC105230071					;LOC105230003;LOC105230020;LOC105230031;LOC105230011	LOC105230129LOC105230151LOC109579874
	lnc18715.1	;LOC109579874;LOC105230151;LOC105230129
	lnc18728.3	;LOC109579874;LOC105230151;LOC105230129	;LOC109579874			;LOC105230151	;LOC105230129
	lnc18728.2	;LOC109579874;LOC105230151;LOC105230129	;LOC109579874			;LOC105230151	;LOC105230129
	lnc18728.4	;LOC109579874;LOC105230151;LOC105230129	;LOC109579874			;LOC105230151	;LOC105230129
	lnc18729.2	;LOC109579874;LOC105230151;LOC105230129			;LOC105230129	;LOC109579874		;LOC105230151
	lnc18784.2	;LOC105230161;LOC105230167					;LOC105230167	;LOC105230161
	lnc18785.2	;LOC105230161;LOC105230167					;LOC105230167	;LOC105230161
	lnc18804.2	;LOC105230161;LOC105230167						;LOC105230167;LOC105230161	LOC105230227
	lnc18863.1	;LOC105230218;LOC105230188;LOC105230227						;LOC105230188;LOC105230218	LOC105230239
	lnc18884.6	;LOC105230249;LOC105230239						;LOC105230249	LOC105230239
	lnc18895.2	;LOC105230249;LOC105230239						;LOC105230249	LOC105230239
	lnc18896.1	;LOC105230249;LOC105230239						;LOC105230249	LOC105230284LOC105230343LOC105230303
	lnc18924.1	;LOC105230260;LOC105230270;LOC105230284;LOC105230303;LOC105230343			;LOC105230260		;LOC105230270		LOC105230343LOC105230284LOC105230303
	lnc18926.1	;LOC105230260;LOC105230270;LOC105230284;LOC105230303;LOC105230343			;LOC105230260		;LOC105230270		LOC105230343LOC105230303LOC105230328
	lnc18936.1	;LOC105230260;LOC105230270;LOC105230284;LOC105230303;LOC105230343;LOC105230328	;LOC105230284			;LOC105230270		;LOC105230260	LOC105230328
	lnc18954.1	;LOC105230270;LOC105230284;LOC105230303;LOC105230343;LOC105230328	;LOC105230343					;LOC105230284;LOC105230270;LOC105230303
	lnc19006.1	;LOC105230421;LOC105230354;LOC105230363;LOC105230372;LOC105230381;LOC105230431;LOC105230390;LOC105230397;LOC105230410;LOC105230404						;LOC105230372;LOC105230381;LOC105230431;LOC105230363;LOC105230410;LOC105230397;LOC105230421;LOC105230404;LOC105230354;LOC105230390	LOC105230448LOC105230481LOC105230463LOC105230455LOC105230472
	lnc19014.2	;LOC105230439;LOC105230448;LOC105230455;LOC105230481;LOC105230463;LOC105230472					;LOC105230439		LOC105230455LOC105230463LOC105230481LOC105230448LOC105230472
	lnc19021.1	;LOC105230439;LOC105230448;LOC105230455;LOC105230481;LOC105230463;LOC105230472	;LOC105230439						LOC105230472LOC105230455LOC105230481LOC105230448LOC105230463
	lnc19023.2	;LOC105230439;LOC105230448;LOC105230455;LOC105230481;LOC105230463;LOC105230472	;LOC105230439						LOC105230472LOC105230448LOC105230481LOC105230463LOC105230455
	lnc19023.4	;LOC105230439;LOC105230448;LOC105230455;LOC105230481;LOC105230463;LOC105230472	;LOC105230439						LOC105230481LOC105230448LOC105230463LOC105230455LOC105230472
	lnc19026.1	;LOC105230439;LOC105230448;LOC105230455;LOC105230481;LOC105230463;LOC105230472	;LOC105230439
	lnc19037.1	;LOC105230439;LOC105230448;LOC105230455;LOC105230481;LOC105230463;LOC105230472	;LOC105230463				;LOC105230472	;LOC105230448;LOC105230481;LOC105230455;LOC105230439
	lnc19041.1	;LOC105230439;LOC105230448;LOC105230455;LOC105230481;LOC105230463;LOC105230472				;LOC105230472		;LOC105230439;LOC105230455;LOC105230463;LOC105230448;LOC105230481
	lnc19052.2	;LOC105230448;LOC105230455;LOC105230481;LOC105230463;LOC105230472						;LOC105230455;LOC105230481;LOC105230448;LOC105230463;LOC105230472
	lnc19052.3	;LOC105230448;LOC105230455;LOC105230481;LOC105230463;LOC105230472						;LOC105230472;LOC105230448;LOC105230481;LOC105230463;LOC105230455
	lnc19096.1	;LOC105230501;LOC105230511;LOC105230521;LOC105230529;LOC105230537;LOC105230543;LOC105230550							LOC105230550LOC105230537LOC105230511LOC105230521LOC105230543LOC105230501LOC105230529
	lnc19100.1	;LOC105230501;LOC105230511;LOC105230521;LOC105230529;LOC105230537;LOC105230543;LOC105230550							LOC105230537LOC105230543LOC105230550
	lnc19113.1	;LOC105230501;LOC105230511;LOC105230521;LOC105230529;LOC105230537;LOC105230543;LOC105230550		LOC105230501	;LOC105230511		;LOC105230529;LOC105230521		LOC105230543LOC105230550
	lnc19115.1	;LOC105230501;LOC105230511;LOC105230521;LOC105230529;LOC105230537;LOC105230543;LOC105230550	;LOC105230511			;LOC105230501	;LOC105230537;LOC105230529;LOC105230521		LOC105230550
	lnc19116.1	;LOC105230501;LOC105230511;LOC105230521;LOC105230529;LOC105230537;LOC105230543;LOC105230550	;LOC105230521			;LOC105230501;LOC105230511	;LOC105230543;LOC105230529;LOC105230537
	lnc19127.1	;LOC105230501;LOC105230511;LOC105230521;LOC105230529;LOC105230537;LOC105230543;LOC105230550						;LOC105230550;LOC105230521;LOC105230543;LOC105230511;LOC105230537;LOC105230501;LOC105230529
	lnc19136.1	;LOC105230501;LOC105230511;LOC105230521;LOC105230529;LOC105230537;LOC105230543;LOC105230550						;LOC105230521;LOC105230543;LOC105230537;LOC105230511;LOC105230550;LOC105230501;LOC105230529
	lnc19155.1	;LOC105230501;LOC105230511;LOC105230521;LOC105230529;LOC105230537;LOC105230543;LOC105230550						;LOC105230529;LOC105230501;LOC105230550;LOC105230537;LOC105230511;LOC105230543;LOC105230521
	lnc19183.1	;LOC105230603;LOC105230591;LOC105230608						;LOC105230591;LOC105230603;LOC105230608
	lnc19226.1	;LOC105230614;LOC105230644;LOC105230655;LOC109579909						;LOC109579909;LOC105230614;LOC105230644;LOC105230655
	lnc19249.1	;LOC105230674	;LOC105230674
	lnc19250.1	;LOC105230674	;LOC105230674						LOC105230698LOC105230740LOC105230711LOC105230689LOC105230682
	lnc19271.2	;LOC105230740;LOC105230682;LOC105230698;LOC105230689;LOC105230711							LOC105230711LOC105230698LOC105230722LOC105230682LOC105230689
	lnc19276.1	;LOC105230740;LOC105230682;LOC105230698;LOC105230689;LOC105230711;LOC105230722					;LOC105230740		LOC105230689LOC105230731LOC105230722LOC105230711LOC105230698
	lnc19279.1	;LOC105230740;LOC105230682;LOC105230698;LOC105230689;LOC105230711;LOC105230722;LOC105230731				;LOC105230740	;LOC105230682		LOC105230698LOC105230711LOC105230689LOC105230722LOC105230731
	lnc19279.2	;LOC105230740;LOC105230682;LOC105230698;LOC105230689;LOC105230711;LOC105230722;LOC105230731				;LOC105230740	;LOC105230682		LOC105230698LOC105230711LOC105230689LOC105230731LOC105230722
	lnc19280.1	;LOC105230740;LOC105230682;LOC105230698;LOC105230689;LOC105230711;LOC105230722;LOC105230731			;LOC105230682			;LOC105230740	LOC105230731
	lnc19289.1	;LOC105230740;LOC105230682;LOC105230698;LOC105230689;LOC105230711;LOC105230722;LOC105230731	;LOC105230711			;LOC105230689;LOC105230698	;LOC105230722	;LOC105230682;LOC105230740
	lnc19297.2	;LOC105230682;LOC105230698;LOC105230689;LOC105230711;LOC105230722;LOC105230731		LOC105230731		;LOC105230722		;LOC105230711;LOC105230698;LOC105230682;LOC105230689
	lnc19308.2	;LOC105230750	;LOC105230750
	lnc19402.1	;LOC105230807;LOC105230824	;LOC105230824					;LOC105230807
	lnc19405.3	;LOC105230807;LOC105230824	;LOC105230824					;LOC105230807
	lnc19398.17	;LOC105230824	;LOC105230824
	lnc19398.18	;LOC105230824	;LOC105230824
	lnc19398.19	;LOC105230824	;LOC105230824
	lnc19398.20	;LOC105230824	;LOC105230824
	lnc19398.21	;LOC105230824	;LOC105230824						LOC105230890LOC105230983LOC105230939LOC105230972
	lnc19410.1	;LOC105230857;LOC105230866;LOC105230874;LOC105230890;LOC105230939;LOC105230972;LOC105230983						;LOC105230866;LOC105230857;LOC105230874	LOC105230955LOC105230991LOC105230983LOC105230939LOC105230963LOC109579933LOC105230946LOC105230972
	lnc19419.1	;LOC105230857;LOC105230866;LOC105230874;LOC105230890;LOC105230939;LOC105230972;LOC105230983;LOC105230991;LOC105230946;LOC109579933;LOC105230955;LOC105230963						;LOC105230857;LOC105230890;LOC105230874;LOC105230866	LOC105230955LOC105230991LOC105230983LOC105230939LOC109579933LOC105230946LOC105230972LOC105230963
	lnc19419.3	;LOC105230857;LOC105230866;LOC105230874;LOC105230890;LOC105230939;LOC105230972;LOC105230983;LOC105230991;LOC105230946;LOC109579933;LOC105230955;LOC105230963						;LOC105230874;LOC105230857;LOC105230890;LOC105230866	LOC105230946LOC109579933LOC105230972LOC105230963LOC105230991LOC105230983LOC105230955LOC105230939
	lnc19419.2	;LOC105230857;LOC105230866;LOC105230874;LOC105230890;LOC105230939;LOC105230972;LOC105230983;LOC105230991;LOC105230946;LOC109579933;LOC105230955;LOC105230963						;LOC105230866;LOC105230890;LOC105230857;LOC105230874	LOC105230963LOC109579933LOC105230972LOC105230946LOC105230939LOC105230955LOC105230983LOC105230991
	lnc19419.6	;LOC105230857;LOC105230866;LOC105230874;LOC105230890;LOC105230939;LOC105230972;LOC105230983;LOC105230991;LOC105230946;LOC109579933;LOC105230955;LOC105230963						;LOC105230866;LOC105230857;LOC105230890;LOC105230874	LOC109579933LOC105230946LOC105230972LOC105230963LOC105230955LOC105230991LOC105230983LOC105230939
	lnc19419.10	;LOC105230857;LOC105230866;LOC105230874;LOC105230890;LOC105230939;LOC105230972;LOC105230983;LOC105230991;LOC105230946;LOC109579933;LOC105230955;LOC105230963						;LOC105230874;LOC105230890;LOC105230857;LOC105230866	LOC105230946LOC109579933LOC105230972LOC105230963LOC105230991LOC105230983LOC105230955LOC105230939
	lnc19419.13	;LOC105230857;LOC105230866;LOC105230874;LOC105230890;LOC105230939;LOC105230972;LOC105230983;LOC105230991;LOC105230946;LOC109579933;LOC105230955;LOC105230963						;LOC105230890;LOC105230857;LOC105230874;LOC105230866	LOC105230939LOC105230955LOC105230991LOC105230983LOC105230946LOC109579933LOC105230972LOC105230963
	lnc19419.14	;LOC105230857;LOC105230866;LOC105230874;LOC105230890;LOC105230939;LOC105230972;LOC105230983;LOC105230991;LOC105230946;LOC109579933;LOC105230955;LOC105230963						;LOC105230866;LOC105230874;LOC105230890;LOC105230857	LOC109579933LOC105230972LOC105230946LOC105230963LOC105230939LOC105230983LOC105230991LOC105230955
	lnc19419.15	;LOC105230857;LOC105230866;LOC105230874;LOC105230890;LOC105230939;LOC105230972;LOC105230983;LOC105230991;LOC105230946;LOC109579933;LOC105230955;LOC105230963						;LOC105230866;LOC105230890;LOC105230857;LOC105230874	LOC105230946LOC109579933LOC105230972LOC105230963LOC105230939LOC105230991LOC105230983LOC105230955
	lnc19419.16	;LOC105230857;LOC105230866;LOC105230874;LOC105230890;LOC105230939;LOC105230972;LOC105230983;LOC105230991;LOC105230946;LOC109579933;LOC105230955;LOC105230963						;LOC105230857;LOC105230890;LOC105230874;LOC105230866	LOC109579933LOC105230946LOC105230972LOC105230963LOC105230939LOC105230955LOC105230991LOC105230983
	lnc19419.17	;LOC105230857;LOC105230866;LOC105230874;LOC105230890;LOC105230939;LOC105230972;LOC105230983;LOC105230991;LOC105230946;LOC109579933;LOC105230955;LOC105230963						;LOC105230857;LOC105230890;LOC105230874;LOC105230866	LOC105230939LOC105230955LOC105230991LOC105230983LOC109579933LOC105230946LOC105230972LOC105230963
	lnc19419.18	;LOC105230857;LOC105230866;LOC105230874;LOC105230890;LOC105230939;LOC105230972;LOC105230983;LOC105230991;LOC105230946;LOC109579933;LOC105230955;LOC105230963						;LOC105230866;LOC105230874;LOC105230890;LOC105230857	LOC105230939LOC105230991LOC105230983LOC105230955LOC105230963LOC109579933LOC105230946LOC105230972
	lnc19419.19	;LOC105230857;LOC105230866;LOC105230874;LOC105230890;LOC105230939;LOC105230972;LOC105230983;LOC105230991;LOC105230946;LOC109579933;LOC105230955;LOC105230963						;LOC105230866;LOC105230857;LOC105230890;LOC105230874	LOC105230972LOC109579933LOC105230946LOC105230963LOC105230939LOC105230955LOC105230991LOC105230983
	lnc19425.1	;LOC105230857;LOC105230866;LOC105230874;LOC105230890;LOC105230939;LOC105230972;LOC105230983;LOC105230991;LOC105230946;LOC109579933;LOC105230955;LOC105230963						;LOC105230857;LOC105230890;LOC105230874;LOC105230866	LOC105230991LOC105230983LOC105230955LOC105230939LOC109579933LOC105230972LOC105230946LOC105230963
	lnc19425.2	;LOC105230857;LOC105230866;LOC105230874;LOC105230890;LOC105230939;LOC105230972;LOC105230983;LOC105230991;LOC105230946;LOC109579933;LOC105230955;LOC105230963						;LOC105230857;LOC105230890;LOC105230874;LOC105230866	LOC105231145LOC109579949
	lnc19536.1	;LOC105231136;LOC105231145;LOC109579949	;LOC105231136						LOC105231168LOC105231158LOC105231154
	lnc19557.1	;LOC105231136;LOC105231145;LOC109579949;LOC105231168;LOC105231158;LOC105231154				;LOC105231145;LOC109579949		;LOC105231136	LOC105231209LOC105231189LOC109579193LOC105231179
	lnc19577.1	;LOC105231246;LOC105231179;LOC105231189;LOC109579193;LOC105231209			;LOC105231246				LOC105231257LOC105231227LOC109579193LOC105231209
	lnc19580.1	;LOC105231246;LOC105231179;LOC105231189;LOC109579193;LOC105231209;LOC105231227;LOC105231257				;LOC105231246	;LOC105231179;LOC105231189		LOC105231209LOC109579193LOC105231257LOC105231227
	lnc19580.2	;LOC105231246;LOC105231179;LOC105231189;LOC109579193;LOC105231209;LOC105231227;LOC105231257					;LOC105231179;LOC105231189	;LOC105231246	LOC105231257LOC105231227LOC105231237
	lnc19598.1	;LOC105231246;LOC105231179;LOC105231189;LOC109579193;LOC105231209;LOC105231227;LOC105231257;LOC105231237	;LOC109579193;LOC105231209					;LOC105231189;LOC105231246;LOC105231179	LOC105231354
	lnc19660.1	;LOC105231347;LOC105231372;LOC105231354						;LOC105231372;LOC105231347	LOC105231402LOC105231392LOC105231382
	lnc19676.2	;LOC105231382;LOC105231392;LOC105231402							LOC105231392LOC105231402
	lnc19678.1	;LOC105231382;LOC105231392;LOC105231402					;LOC105231382		LOC105231444LOC109579965LOC105231485LOC105231460LOC105231493
	lnc19713.1	;LOC105231421;LOC105231431;LOC105231434;LOC105231444;LOC105231485;LOC105231460;LOC109579965;LOC105231493	;LOC105231434					;LOC105231421;LOC105231431	LOC105231493LOC109579965LOC105231460
	lnc19716.2	;LOC105231421;LOC105231431;LOC105231434;LOC105231444;LOC105231485;LOC105231460;LOC109579965;LOC105231493		LOC105231434	;LOC105231444		;LOC105231485	;LOC105231421;LOC105231431	LOC105231493
	lnc19723.1	;LOC105231431;LOC105231434;LOC105231444;LOC105231485;LOC105231460;LOC109579965;LOC105231493	;LOC105231485;LOC105231460				;LOC109579965	;LOC105231434;LOC105231431;LOC105231444
	lnc19737.1	;LOC105231504	;LOC105231504
	lnc19737.3	;LOC105231504	;LOC105231504
	lnc19737.2	;LOC105231504	;LOC105231504
	lnc19737.4	;LOC105231504			;LOC105231504
	lnc19737.5	;LOC105231504	;LOC105231504
	lnc19739.8	;LOC105231504	;LOC105231504
	lnc19739.7	;LOC105231504	;LOC105231504
	lnc19743.2	;LOC105231504	;LOC105231504
	lnc19743.1	;LOC105231504	;LOC105231504
	lnc19755.1	;LOC105231504						;LOC105231504	LOC105231532LOC105231558
	lnc19781.1	;LOC105231551;LOC105231510;LOC105231523;LOC105231532;LOC105231558	;LOC105231523			;LOC105231510		;LOC105231551
	lnc19796.1	;LOC105231510;LOC105231523;LOC105231532;LOC105231558	;LOC105231532				;LOC105231558	;LOC105231523;LOC105231510	LOC105231579LOC105231584LOC105231572
	lnc19836.1	;LOC105231567;LOC105231572;LOC105231579;LOC105231584		LOC105231567
	lnc19866.1	;LOC105231567;LOC105231572;LOC105231579;LOC105231584	;LOC105231584					;LOC105231567;LOC105231579;LOC105231572	LOC105231649LOC105231644LOC105231660LOC105231635LOC105231681
	lnc19893.1	;LOC105231591;LOC105231600;LOC105231608;LOC105231617;LOC105231670;LOC105231626;LOC105231635;LOC105231644;LOC105231649;LOC105231660;LOC105231681	;LOC105231617;LOC105231670				;LOC105231626	;LOC105231600;LOC105231608;LOC105231591	LOC105231644LOC105231649LOC105231681LOC105231660LOC105231635
	lnc19893.2	;LOC105231591;LOC105231600;LOC105231608;LOC105231617;LOC105231670;LOC105231626;LOC105231635;LOC105231644;LOC105231649;LOC105231660;LOC105231681					;LOC105231626	;LOC105231608;LOC105231600;LOC105231591;LOC105231617;LOC105231670	LOC105231649LOC105231644LOC105231660LOC105231635LOC105231681
	lnc19893.3	;LOC105231591;LOC105231600;LOC105231608;LOC105231617;LOC105231670;LOC105231626;LOC105231635;LOC105231644;LOC105231649;LOC105231660;LOC105231681					;LOC105231626	;LOC105231591;LOC105231600;LOC105231608;LOC105231617;LOC105231670	LOC105231681LOC105231660
	lnc19905.1	;LOC105231591;LOC105231600;LOC105231608;LOC105231617;LOC105231670;LOC105231626;LOC105231635;LOC105231644;LOC105231649;LOC105231660;LOC105231681	;LOC105231644			;LOC105231635	;LOC105231649	;LOC105231608;LOC105231626;LOC105231600;LOC105231591;LOC105231617;LOC105231670	LOC105231681LOC105231660
	lnc19911.1	;LOC105231591;LOC105231600;LOC105231608;LOC105231617;LOC105231670;LOC105231626;LOC105231635;LOC105231644;LOC105231649;LOC105231660;LOC105231681				;LOC105231649		;LOC105231617;LOC105231635;LOC105231626;LOC105231670;LOC105231644;LOC105231608;LOC105231600;LOC105231591	LOC105231660LOC105231681
	lnc19911.2	;LOC105231591;LOC105231600;LOC105231608;LOC105231617;LOC105231670;LOC105231626;LOC105231635;LOC105231644;LOC105231649;LOC105231660;LOC105231681				;LOC105231649		;LOC105231617;LOC105231635;LOC105231626;LOC105231670;LOC105231644;LOC105231600;LOC105231608;LOC105231591	LOC105231660LOC105231681
	lnc19911.3	;LOC105231591;LOC105231600;LOC105231608;LOC105231617;LOC105231670;LOC105231626;LOC105231635;LOC105231644;LOC105231649;LOC105231660;LOC105231681				;LOC105231649		;LOC105231644;LOC105231670;LOC105231591;LOC105231608;LOC105231600;LOC105231635;LOC105231617;LOC105231626	LOC105231681LOC105231660
	lnc19911.4	;LOC105231591;LOC105231600;LOC105231608;LOC105231617;LOC105231670;LOC105231626;LOC105231635;LOC105231644;LOC105231649;LOC105231660;LOC105231681				;LOC105231649		;LOC105231670;LOC105231644;LOC105231608;LOC105231600;LOC105231591;LOC105231617;LOC105231635;LOC105231626	LOC105231681
	lnc19916.1	;LOC105231617;LOC105231670;LOC105231626;LOC105231635;LOC105231644;LOC105231649;LOC105231660;LOC105231681						;LOC105231649;LOC105231670;LOC105231644;LOC105231617;LOC105231635;LOC105231660;LOC105231626	LOC105231681
	lnc19916.2	;LOC105231617;LOC105231670;LOC105231626;LOC105231635;LOC105231644;LOC105231649;LOC105231660;LOC105231681						;LOC105231635;LOC105231660;LOC105231617;LOC105231626;LOC105231644;LOC105231649;LOC105231670
	lnc19917.3	;LOC105231617;LOC105231670;LOC105231626;LOC105231635;LOC105231644;LOC105231649;LOC105231660;LOC105231681					;LOC105231681	;LOC105231626;LOC105231660;LOC105231635;LOC105231617;LOC105231644;LOC105231649;LOC105231670
	lnc19917.4	;LOC105231617;LOC105231670;LOC105231626;LOC105231635;LOC105231644;LOC105231649;LOC105231660;LOC105231681					;LOC105231681	;LOC105231660;LOC105231635;LOC105231617;LOC105231626;LOC105231644;LOC105231649;LOC105231670
	lnc19917.6	;LOC105231617;LOC105231670;LOC105231626;LOC105231635;LOC105231644;LOC105231649;LOC105231660;LOC105231681					;LOC105231681	;LOC105231626;LOC105231617;LOC105231660;LOC105231635;LOC105231670;LOC105231649;LOC105231644
	lnc19917.5	;LOC105231617;LOC105231670;LOC105231626;LOC105231635;LOC105231644;LOC105231649;LOC105231660;LOC105231681					;LOC105231681	;LOC105231644;LOC105231670;LOC105231649;LOC105231626;LOC105231660;LOC105231635;LOC105231617
	lnc19917.8	;LOC105231617;LOC105231670;LOC105231626;LOC105231635;LOC105231644;LOC105231649;LOC105231660;LOC105231681					;LOC105231681	;LOC105231644;LOC105231670;LOC105231649;LOC105231626;LOC105231660;LOC105231635;LOC105231617
	lnc19917.7	;LOC105231617;LOC105231670;LOC105231626;LOC105231635;LOC105231644;LOC105231649;LOC105231660;LOC105231681					;LOC105231681	;LOC105231644;LOC105231670;LOC105231649;LOC105231626;LOC105231635;LOC105231660;LOC105231617
	lnc19917.10	;LOC105231617;LOC105231670;LOC105231626;LOC105231635;LOC105231644;LOC105231649;LOC105231660;LOC105231681					;LOC105231681	;LOC105231644;LOC105231670;LOC105231649;LOC105231660;LOC105231635;LOC105231617;LOC105231626
	lnc19917.11	;LOC105231670;LOC105231626;LOC105231635;LOC105231644;LOC105231649;LOC105231660;LOC105231681	;LOC105231681					;LOC105231644;LOC105231670;LOC105231649;LOC105231660;LOC105231635;LOC105231626	LOC105231692
	lnc19923.1	;LOC105231699;LOC105231692	;LOC105231699						LOC105231833LOC105231909LOC105231916LOC105231899LOC105231824LOC105231848LOC105231864
	lnc19938.3	;LOC105231925;LOC105231714;LOC105231706;LOC105231730;LOC105231723;LOC105231781;LOC105231738;LOC105231791;LOC105231817;LOC109579993;LOC105231824;LOC105231833;LOC105231848;LOC105231864;LOC105231899;LOC105231909;LOC105231916	;LOC105231817;LOC109579993	LOC105231791		;LOC105231723;LOC105231730;LOC105231738;LOC105231781		;LOC105231706;LOC105231925;LOC105231714	LOC105231833LOC105231916LOC105231909LOC105231848LOC105231824LOC105231899LOC105231864
	lnc19941.1	;LOC105231925;LOC105231714;LOC105231706;LOC105231730;LOC105231723;LOC105231781;LOC105231738;LOC105231791;LOC105231817;LOC109579993;LOC105231824;LOC105231833;LOC105231848;LOC105231864;LOC105231899;LOC105231909;LOC105231916	;LOC105231817			;LOC109579993		;LOC105231714;LOC105231781;LOC105231738;LOC105231925;LOC105231730;LOC105231791;LOC105231723;LOC105231706	LOC105231848LOC105231899LOC105231916LOC105231864LOC105231909
	lnc19943.2	;LOC105231925;LOC105231714;LOC105231706;LOC105231730;LOC105231723;LOC105231781;LOC105231738;LOC105231791;LOC105231817;LOC109579993;LOC105231824;LOC105231833;LOC105231848;LOC105231864;LOC105231899;LOC105231909;LOC105231916				;LOC105231817	;LOC105231824;LOC105231833	;LOC105231730;LOC105231791;LOC105231723;LOC105231706;LOC105231925;LOC109579993;LOC105231781;LOC105231714;LOC105231738	LOC105231899LOC105231909LOC105231916
	lnc19956.1	;LOC105231925;LOC105231714;LOC105231706;LOC105231730;LOC105231723;LOC105231781;LOC105231738;LOC105231791;LOC105231817;LOC109579993;LOC105231824;LOC105231833;LOC105231848;LOC105231864;LOC105231899;LOC105231909;LOC105231916	;LOC105231864					;LOC105231833;LOC105231738;LOC105231781;LOC105231714;LOC105231706;LOC105231723;LOC105231824;LOC105231791;LOC105231848;LOC105231730;LOC109579993;LOC105231817;LOC105231925	LOC105231916LOC105231909LOC105231899
	lnc19951.20	;LOC105231925;LOC105231714;LOC105231706;LOC105231730;LOC105231723;LOC105231781;LOC105231738;LOC105231791;LOC105231817;LOC109579993;LOC105231824;LOC105231833;LOC105231848;LOC105231864;LOC105231899;LOC105231909;LOC105231916	;LOC105231864					;LOC105231791;LOC105231824;LOC105231723;LOC105231848;LOC105231730;LOC105231706;LOC105231817;LOC109579993;LOC105231925;LOC105231833;LOC105231781;LOC105231714;LOC105231738	LOC105231964LOC105231957LOC105231988LOC105231936LOC105231946LOC105231974
	lnc19971.1	;LOC105232031;LOC105231936;LOC105231957;LOC105231946;LOC105231974;LOC105231964;LOC105231988					;LOC105232031
	lnc19998.1	;LOC105232038				;LOC105232038			LOC105232070LOC105232081LOC105232054LOC105232091LOC109580002
	lnc20013.1	;LOC105232047;LOC105232054;LOC109580002;LOC105232070;LOC105232081;LOC105232091	;LOC105232047						LOC105232130LOC105232122LOC105232106LOC105232081LOC105232091
	lnc20023.1	;LOC105232047;LOC105232054;LOC109580002;LOC105232070;LOC105232081;LOC105232091;LOC105232106;LOC105232130;LOC105232122	;LOC105232054;LOC109580002;LOC105232070					;LOC105232047	LOC105232130LOC105232091LOC105232122LOC105232081LOC105232106
	lnc20023.3	;LOC105232047;LOC105232054;LOC109580002;LOC105232070;LOC105232081;LOC105232091;LOC105232106;LOC105232130;LOC105232122	;LOC105232070					;LOC109580002;LOC105232047;LOC105232054	LOC105232081LOC105232122LOC105232106LOC105232091LOC105232130
	lnc20028.2	;LOC105232047;LOC105232054;LOC109580002;LOC105232070;LOC105232081;LOC105232091;LOC105232106;LOC105232130;LOC105232122					;LOC105232070	;LOC105232054;LOC109580002;LOC105232047	LOC105232130LOC105232122LOC105232106
	lnc20042.2	;LOC105232047;LOC105232054;LOC109580002;LOC105232070;LOC105232081;LOC105232091;LOC105232106;LOC105232130;LOC105232122	;LOC105232091					;LOC109580002;LOC105232047;LOC105232081;LOC105232070;LOC105232054	LOC105232122LOC105232130
	lnc20041.7	;LOC105232054;LOC109580002;LOC105232070;LOC105232081;LOC105232091;LOC105232106;LOC105232130;LOC105232122	;LOC105232091				;LOC105232106	;LOC109580002;LOC105232081;LOC105232054;LOC105232070
	lnc20107.1	;LOC105232163;LOC105232171	;LOC105232171					;LOC105232163
	lnc20158.1	;LOC105232219;LOC105232236;LOC105232247;LOC105232255;LOC105232263						;LOC105232263;LOC105232247;LOC105232236;LOC105232219;LOC105232255
	lnc20158.3	;LOC105232219;LOC105232236;LOC105232247;LOC105232255;LOC105232263						;LOC105232219;LOC105232255;LOC105232263;LOC105232247;LOC105232236
	lnc20158.2	;LOC105232219;LOC105232236;LOC105232247;LOC105232255;LOC105232263						;LOC105232255;LOC105232219;LOC105232236;LOC105232263;LOC105232247
	lnc20158.4	;LOC105232219;LOC105232236;LOC105232247;LOC105232255;LOC105232263						;LOC105232236;LOC105232247;LOC105232263;LOC105232255;LOC105232219
	lnc20186.2	;LOC105232272;LOC105232313;LOC105232297;LOC105232288
	lnc20235.1	;LOC105232345;LOC105232337	;LOC105232337					;LOC105232345
	lnc20238.2	;LOC105232345;LOC105232337				;LOC105232337		;LOC105232345
	lnc20273.1	;LOC105232363;LOC105232375;LOC105232469;LOC105232457;LOC105232434;LOC105232418;LOC105232407;LOC105232399;LOC105232381;LOC105232480;LOC105232485;LOC105232491;LOC105232499;LOC105232507;LOC105232515;LOC105232526;LOC105232535				;LOC105232535		;LOC105232485;LOC105232363;LOC105232515;LOC105232399;LOC105232480;LOC105232457;LOC105232407;LOC105232526;LOC105232375;LOC105232507;LOC105232499;LOC105232469;LOC105232434;LOC105232491;LOC105232381;LOC105232418
	lnc20273.4	;LOC105232363;LOC105232375;LOC105232469;LOC105232457;LOC105232434;LOC105232418;LOC105232407;LOC105232399;LOC105232381;LOC105232480;LOC105232485;LOC105232491;LOC105232499;LOC105232507;LOC105232515;LOC105232526;LOC105232535						;LOC105232418;LOC105232434;LOC105232491;LOC105232381;LOC105232469;LOC105232535;LOC105232375;LOC105232507;LOC105232499;LOC105232526;LOC105232399;LOC105232515;LOC105232480;LOC105232457;LOC105232407;LOC105232363;LOC105232485
	lnc20273.5	;LOC105232363;LOC105232375;LOC105232469;LOC105232457;LOC105232434;LOC105232418;LOC105232407;LOC105232399;LOC105232381;LOC105232480;LOC105232485;LOC105232491;LOC105232499;LOC105232507;LOC105232515;LOC105232526;LOC105232535						;LOC105232407;LOC105232515;LOC105232480;LOC105232399;LOC105232457;LOC105232526;LOC105232363;LOC105232485;LOC105232491;LOC105232381;LOC105232434;LOC105232418;LOC105232499;LOC105232375;LOC105232507;LOC105232535;LOC105232469
	lnc20273.3	;LOC105232363;LOC105232375;LOC105232469;LOC105232457;LOC105232434;LOC105232418;LOC105232407;LOC105232399;LOC105232381;LOC105232480;LOC105232485;LOC105232491;LOC105232499;LOC105232507;LOC105232515;LOC105232526;LOC105232535						;LOC105232375;LOC105232507;LOC105232499;LOC105232469;LOC105232535;LOC105232434;LOC105232491;LOC105232381;LOC105232418;LOC105232363;LOC105232485;LOC105232515;LOC105232480;LOC105232457;LOC105232399;LOC105232407;LOC105232526	LOC105232697LOC105232714LOC105224990LOC105232689LOC105232707LOC105232660
	lnc20349.2	;LOC105232572;LOC105232581;LOC105232599L12r1;LOC105232720;LOC105232612;LOC109580008;LOC105232634;LOC105232640;LOC105232650;LOC105232669;LOC105232660;LOC105232689;LOC105224990;LOC105232697;LOC105232714;LOC105232707				;LOC105232650	;LOC105232669	;LOC105232720;LOC105232581;LOC105232634;LOC105232572;LOC105232599;LOC109580008;LOC105232640;LOC105232612L12r1	LOC105232707LOC105232714LOC105232697
	lnc20357.1	;LOC109580008;LOC105232634;LOC105232640;LOC105232650;LOC105232669;LOC105232660;LOC105232689;LOC105224990;LOC105232697;LOC105232714;LOC105232707	;LOC105232689		;LOC105224990	;LOC105232660;LOC105232669		;LOC105232650;LOC109580008;LOC105232640;LOC105232634	LOC105232730
	lnc20370.1	;LOC105232730
	lnc20375.1	;LOC105232730				;LOC105232730
	lnc20378.1	;LOC105232730						;LOC105232730
	lnc20381.1	;LOC105232730						;LOC105232730
	lnc20395.2	;LOC109580009				;LOC109580009
	lnc20395.1	;LOC109580009				;LOC109580009
	lnc20395.3	;LOC109580009				;LOC109580009
	lnc20395.4	;LOC109580009				;LOC109580009
	lnc20395.5	;LOC109580009				;LOC109580009
	lnc20397.1	;LOC109580009						;LOC109580009
	lnc20465.2	;LOC105232761;LOC105232768;LOC105232783;LOC105232787;LOC105232797;LOC105232810;LOC105232825;LOC105232824						;LOC105232768;LOC105232825;LOC105232824;LOC105232797;LOC105232761;LOC105232783;LOC105232810;LOC105232787
	lnc20469.1	;LOC105232761;LOC105232768;LOC105232783;LOC105232787;LOC105232797;LOC105232810;LOC105232825;LOC105232824						;LOC105232825;LOC105232768;LOC105232824;LOC105232797;LOC105232761;LOC105232783;LOC105232810;LOC105232787
	lnc20472.3	;LOC105232768;LOC105232783;LOC105232787;LOC105232797;LOC105232810;LOC105232825;LOC105232824						;LOC105232787;LOC105232810;LOC105232797;LOC105232783;LOC105232824;LOC105232768;LOC105232825
	lnc20475.4	;LOC105232797;LOC105232810;LOC105232825;LOC105232824						;LOC105232825;LOC105232824;LOC105232797;LOC105232810
	lnc20492.1	;LOC105232826						;LOC105232826
	lnc20547.1	;LOC105232835;LOC105232836;LOC105232837;LOC105232838;LOC105232839;LOC105232841;LOC105232842;LOC105232846;LOC105232843		LOC105232843		;LOC105232842;LOC105232846		;LOC105232837;LOC105232836;LOC105232841;LOC105232839;LOC105232838;LOC105232835	LOC105232848LOC105232849
	lnc20552.2	;LOC105232847;LOC105232848;LOC105232849					;LOC105232847		LOC105232848LOC105232849
	lnc20552.1	;LOC105232847;LOC105232848;LOC105232849					;LOC105232847		LOC105232849LOC105232848
	lnc20555.1	;LOC105232847;LOC105232848;LOC105232849					;LOC105232847		LOC105232848LOC105232849
	lnc20556.1	;LOC105232847;LOC105232848;LOC105232849					;LOC105232847		LOC105232849
	lnc20562.2	;LOC105232847;LOC105232848;LOC105232849	;LOC105232848					;LOC105232847	LOC105232853
	lnc20568.2	;LOC105232853							LOC105232853
	lnc20570.1	;LOC105232853							LOC105232853
	lnc20577.2	;LOC105232853							LOC105232856LOC105232858LOC105232863LOC105232861LOC105232855LOC105232859LOC105232862LOC105232860
	lnc20661.1	;LOC105232855;LOC105232856;LOC105232859;LOC105232858;LOC105232860;LOC105232862;LOC105232861;LOC105232863							LOC105232860LOC105232863LOC105232862LOC105232858LOC105232859LOC105232861LOC105232856
	lnc20667.1	;LOC105232855;LOC105232856;LOC105232859;LOC105232858;LOC105232860;LOC105232862;LOC105232861;LOC105232863					;LOC105232855		LOC105232861LOC105232856LOC105232859LOC105232858LOC105232863LOC105232862LOC105232860
	lnc20672.1	;LOC105232855;LOC105232856;LOC105232859;LOC105232858;LOC105232860;LOC105232862;LOC105232861;LOC105232863					;LOC105232855		LOC105232865LOC105232867
	lnc20694.6	;LOC105232865;LOC105232867							LOC105232867LOC105232865
	lnc20694.1	;LOC105232865;LOC105232867							LOC105232867LOC105232865
	lnc20694.9	;LOC105232865;LOC105232867							LOC109580011LOC105232867
	lnc20698.1	;LOC105232865;LOC105232867;LOC109580011					;LOC105232865
	lnc20704.1	;LOC105232865;LOC105232867;LOC109580011;LOC105232869	;LOC105232865;LOC105232867;LOC109580011;LOC105232869
	lnc20712.13	;LOC105232869;LOC109580012	;LOC105232869			;LOC109580012			LOC105232879LOC105232876
	lnc20763.1	;LOC105232870;LOC105232871;LOC105232874;LOC105232872;LOC105232875;LOC105232876;LOC105232879					;LOC105232875	;LOC105232874;LOC105232871;LOC105232870;LOC105232872	LOC105232888LOC105232887
	lnc20794.2	;LOC105232880;LOC105232882;LOC105232883;LOC105232884;LOC105232885;LOC105232886;LOC105232887;LOC105232888	;LOC105232886					;LOC105232880;LOC105232883;LOC105232882;LOC105232885;LOC105232884
	lnc20804.1	;LOC105232885;LOC105232886;LOC105232887;LOC105232888	;LOC105232888					;LOC105232887;LOC105232886;LOC105232885	LOC105232892LOC105232893
	lnc20812.3	;LOC105232891;LOC105232892;LOC105232893			;LOC105232891				LOC105232910LOC105232908LOC109580015LOC105232913LOC105232909LOC105232903LOC105232900LOC105232895LOC105232906LOC105232905LOC105232902LOC105232896LOC105232898LOC105232899LOC105232904LOC105232911LOC105232897LOC105232907
	lnc20868.1	;LOC105232895;LOC105232896;LOC105232897;LOC105232913;LOC105232898;LOC105232899;LOC105232900;LOC105232902;LOC105232904;LOC105232903;LOC109580015;LOC105232906;LOC105232905;LOC105232908;LOC105232907;LOC105232910;LOC105232909;LOC105232911							LOC105232912LOC105232898LOC105232899LOC105232904LOC105232911LOC105232897LOC105232907LOC105232910LOC105232908LOC109580015LOC105232913LOC105232903LOC105232909LOC105232900LOC105232906LOC105232905LOC105232896LOC105232902
	lnc20870.1	;LOC105232895;LOC105232896;LOC105232897;LOC105232913;LOC105232898;LOC105232899;LOC105232900;LOC105232902;LOC105232904;LOC105232903;LOC109580015;LOC105232906;LOC105232905;LOC105232908;LOC105232907;LOC105232910;LOC105232909;LOC105232911;LOC105232912			;LOC105232895				LOC105232910LOC105232908LOC109580015LOC105232913LOC105232909LOC105232903LOC105232900LOC105232906LOC105232905LOC105232896LOC105232902LOC105232912LOC105232898LOC105232899LOC105232904LOC105232911LOC105232897LOC105232907
	lnc20871.1	;LOC105232895;LOC105232896;LOC105232897;LOC105232913;LOC105232898;LOC105232899;LOC105232900;LOC105232902;LOC105232904;LOC105232903;LOC109580015;LOC105232906;LOC105232905;LOC105232908;LOC105232907;LOC105232910;LOC105232909;LOC105232911;LOC105232912	;LOC105232895						LOC105232916
	lnc20909.1	;LOC109580017;LOC105232915;LOC105232916					;LOC105232915	;LOC109580017	LOC105232918
	lnc20926.14	;LOC109580017;LOC105232915;LOC105232916;LOC105232918	;LOC105232916					;LOC109580017;LOC105232915	LOC105232922LOC105232923
	lnc20976.1	;LOC105232923;LOC105232922							LOC105232922LOC105232923
	lnc20977.1	;LOC105232923;LOC105232922							LOC105232923LOC105232922
	lnc20978.1	;LOC105232923;LOC105232922							LOC105232924LOC105232922LOC105232923
	lnc20980.3	;LOC105232923;LOC105232922;LOC105232924							LOC105232924LOC105232922LOC105232923
	lnc20981.2	;LOC105232923;LOC105232922;LOC105232924							LOC105232923LOC105232922LOC105232924
	lnc20982.2	;LOC105232923;LOC105232922;LOC105232924							LOC105232922LOC105232923LOC105232924
	lnc20983.1	;LOC105232923;LOC105232922;LOC105232924							LOC105232924LOC105232922LOC105232923
	lnc20983.3	;LOC105232923;LOC105232922;LOC105232924							LOC105232924
	lnc20988.1	;LOC105232923;LOC105232922;LOC105232924						;LOC105232923;LOC105232922
	lnc20993.1	;LOC105232923;LOC105232922;LOC105232924				;LOC105232924		;LOC105232923;LOC105232922
	lnc20993.2	;LOC105232923;LOC105232922;LOC105232924				;LOC105232924		;LOC105232922;LOC105232923	LOC105232940LOC105232939
	lnc21014.1	;LOC105232928;LOC105232929;LOC105232930;LOC105232931;LOC105232941;LOC105232932;LOC105232933;LOC105232934;LOC105232935;LOC105232937;LOC105232938;LOC105232940;LOC105232939	;LOC105232938			;LOC105232937;LOC105232935		;LOC105232928;LOC105232934;LOC105232931;LOC105232941;LOC105232930;LOC105232933;LOC105232929;LOC105232932
	lnc21033.1	;LOC105232938;LOC105232940;LOC105232939						;LOC105232940;LOC105232939;LOC105232938	LOC105232942
	lnc21056.1	;LOC105232942							LOC105232942
	lnc21057.1	;LOC105232942
	lnc21066.16	;LOC105232944;LOC105232945;LOC105232943	;LOC105232943					;LOC105232944;LOC105232945
	lnc21072.1	;LOC105232944;LOC105232945;LOC105232943	;LOC105232943					;LOC105232945;LOC105232944
	lnc21073.1	;LOC105232945;LOC105232943	;LOC105232943					;LOC105232945
	lnc21075.1	;LOC105232943	;LOC105232943
	lnc21076.1	;LOC105232943	;LOC105232943
	lnc21084.1	;LOC105232947					;LOC105232947
	lnc21111.1	;LOC105232949;LOC105232948;LOC105232950						;LOC105232950;LOC105232948;LOC105232949	LOC105232956LOC105232954LOC105232957
	lnc21152.1	;LOC105232953;LOC105232954;LOC105232957;LOC105232956						;LOC105232953	LOC105232977LOC105232980LOC105232978
	lnc21251.1	;LOC105232976;LOC105232980;LOC105232977;LOC105232978				;LOC105232976			LOC105232982LOC105232979LOC105232981
	lnc21290.2	;LOC105232980;LOC105232977;LOC105232978;LOC109580018;LOC105232979;LOC105232981;LOC105232982						;LOC105232978;LOC109580018;LOC105232980;LOC105232977	LOC105232987LOC105232986LOC105232985LOC105232983
	lnc21302.13	;LOC105232988;LOC105232983;LOC105232985;LOC105232987;LOC105232986		LOC105232988					LOC105232987LOC105232986
	lnc21309.2	;LOC105232988;LOC105232983;LOC105232985;LOC105232987;LOC105232986			;LOC105232983		;LOC105232985	;LOC105232988	LOC105232986
	lnc21312.1	;LOC105232988;LOC105232983;LOC105232985;LOC105232987;LOC105232986					;LOC105232987	;LOC105232988;LOC105232985;LOC105232983
	lnc21381.1	;LOC105232996;LOC105232997;LOC105232998;LOC105232999;LOC105233000	;LOC105233000					;LOC105232999;LOC105232996;LOC105232998;LOC105232997	LOC105233004LOC105233002LOC105233001
	lnc21396.1	;LOC105233001;LOC105233002;LOC105233004							LOC105233001LOC105233002LOC105233004
	lnc21396.2	;LOC105233001;LOC105233002;LOC105233004							LOC105233004LOC105233001LOC105233002
	lnc21396.4	;LOC105233001;LOC105233002;LOC105233004							LOC105233004LOC105233002LOC105233001
	lnc21396.5	;LOC105233001;LOC105233002;LOC105233004							LOC105233002LOC105233001LOC105233004
	lnc21396.7	;LOC105233001;LOC105233002;LOC105233004							LOC105233002LOC105233001LOC105233004
	lnc21400.1	;LOC105233001;LOC105233002;LOC105233004							LOC105233004LOC105233002LOC105233001
	lnc21409.1	;LOC105233001;LOC105233002;LOC105233004							LOC105233002LOC105233001LOC105233004
	lnc21416.1	;LOC105233001;LOC105233002;LOC105233004							LOC105233008LOC105233009LOC105233006LOC105233007LOC105233012LOC105233010
	lnc21429.2	;LOC105233005;LOC105233006;LOC105233007;LOC105233008;LOC105233012;LOC105233010;LOC105233009	;LOC105233005						LOC105233008LOC105233009LOC105233006LOC105233007LOC105233012LOC105233010
	lnc21429.1	;LOC105233005;LOC105233006;LOC105233007;LOC105233008;LOC105233012;LOC105233010;LOC105233009	;LOC105233005						LOC105233008LOC105233009LOC105233006LOC105233007LOC105233012LOC105233010
	lnc21429.3	;LOC105233005;LOC105233006;LOC105233007;LOC105233008;LOC105233012;LOC105233010;LOC105233009	;LOC105233005						LOC105233037LOC105233036
	lnc21542.1	;LOC105233036;LOC105233037							LOC105233044LOC105233043LOC105233045
	lnc21586.1	;LOC105233049;LOC105233043;LOC105233044;LOC105233045				;LOC105233049			LOC109579191LOC105233045LOC105233046
	lnc21601.1	;LOC105233049;LOC105233043;LOC105233044;LOC105233045;LOC105233046;LOC109579191	;LOC105233044			;LOC105233043		;LOC105233049	LOC109579191LOC105233046
	lnc21603.1	;LOC105233049;LOC105233043;LOC105233044;LOC105233045;LOC105233046;LOC109579191				;LOC105233044	;LOC105233045	;LOC105233049;LOC105233043
	lnc21627.1	;LOC105233043;LOC105233044;LOC105233045;LOC105233046;LOC109579191	;LOC109579191					;LOC105233044;LOC105233046;LOC105233045;LOC105233043
	lnc21631.1	;LOC109579191				;LOC109579191			LOC105233057
	lnc21651.1	;LOC105233050;LOC105233057						;LOC105233050	LOC105233054LOC105233052LOC105233056LOC105233053
	lnc21672.1	;LOC105233057;LOC105233051;LOC105233053;LOC105233052;LOC105233054;LOC105233056	;LOC105233051					;LOC105233057	LOC105233056LOC105233054
	lnc21686.10	;LOC105233051;LOC105233053;LOC105233052;LOC105233054;LOC105233056	;LOC105233053		;LOC105233052			;LOC105233051
	lnc21698.2	;LOC105233051;LOC105233053;LOC105233052;LOC105233054;LOC105233056				;LOC105233056		;LOC105233051;LOC105233054;LOC105233052;LOC105233053	LOC105233061Dlgp2
	lnc21702.2	;LOC105233058Dlgp2;LOC105233061			;LOC105233058				Dlgp2LOC105233061
	lnc21702.1	;LOC105233058Dlgp2;LOC105233061			;LOC105233058
	lnc21721.1	Dlgp2;LOC105233061		LOC105233061				Dlgp2
	lnc21721.2	Dlgp2;LOC105233061		LOC105233061				Dlgp2
	lnc21714.19	Dlgp2;LOC105233061				;LOC105233061		Dlgp2
	lnc21762.1	;LOC105233066;LOC105233064;LOC105233065	;LOC105233065					;LOC105233066;LOC105233064
	lnc21765.1	;LOC105233065	;LOC105233065
	lnc21804.1	;LOC105233071;LOC109580030;LOC105233073	;LOC105233073					;LOC105233071;LOC109580030
	lnc21831.1	;LOC109580031	;LOC109580031
	lnc21836.1	;LOC109580031						;LOC109580031
	lnc21839.1	;LOC109580031						;LOC109580031	LOC105233076
	lnc21862.1	;LOC105233074;LOC105233076						;LOC105233074	LOC105233076
	lnc21866.1	;LOC105233074;LOC105233076						;LOC105233074	LOC105233076
	lnc21873.3	;LOC105233074;LOC105233076						;LOC105233074	LOC105233077
	lnc21879.2	;LOC105233074;LOC105233076;LOC105233077	;LOC105233076					;LOC105233074	LOC105233075
	lnc21926.1	;LOC105233076;LOC105233077;LOC105233075						;LOC105233077;LOC105233076	LOC105233075
	lnc21931.1	;LOC105233077;LOC105233075						;LOC105233077
	lnc21950.1	;LOC105233077;LOC105233075						;LOC105233077;LOC105233075	LOC105233079LOC105233080
	lnc21958.1	;LOC105233078;LOC105233080;LOC105233079				;LOC105233078			LOC105233079LOC105233080
	lnc21958.2	;LOC105233078;LOC105233080;LOC105233079				;LOC105233078			LOC105233079
	lnc21976.1	;LOC105233078;LOC105233080;LOC105233079						;LOC105233080;LOC105233078	LOC105233079
	lnc21980.1	;LOC105233078;LOC105233080;LOC105233079						;LOC105233078;LOC105233080
	lnc21981.1	;LOC105233078;LOC105233080;LOC105233079					;LOC105233079	;LOC105233080;LOC105233078
	lnc21987.1	;LOC105233080;LOC105233079						;LOC105233079;LOC105233080
	lnc21987.2	;LOC105233080;LOC105233079						;LOC105233079;LOC105233080
	lnc22047.1	;LOC105233099	;LOC105233099						LOC105233110LOC105233109
	lnc22104.18	;LOC105233100;LOC105233101;LOC105233104;LOC105233102;LOC105233105;LOC105233106;LOC105233108;LOC105233111;LOC105233107;LOC105233109;LOC105233110	;LOC105233107			;LOC105233108;LOC105233111		;LOC105233101;LOC105233106;LOC105233100;LOC105233104;LOC105233105;LOC105233102
	lnc22114.1	;LOC105233104;LOC105233102;LOC105233105;LOC105233106;LOC105233108;LOC105233111;LOC105233107;LOC105233109;LOC105233110						;LOC105233107;LOC105233105;LOC105233110;LOC105233111;LOC105233109;LOC105233106;LOC105233108;LOC105233104;LOC105233102
	lnc22191.1	;LOC105233118;LOC105233120	;LOC105233120					;LOC105233118
	lnc22196.2	;LOC105233118;LOC105233120	;LOC105233120					;LOC105233118	LOC105233123
	lnc22222.1	;LOC105233121;LOC105233122;LOC105233123			;LOC105233122			;LOC105233121	LOC105233123
	lnc22232.1	;LOC105233121;LOC105233122;LOC105233123	;LOC105233122					;LOC105233121
	lnc22243.12	;LOC105233122;LOC105233123	;LOC105233123					;LOC105233122	LOC105233126LOC105233127
	lnc22267.1	;LOC105233129;LOC105233124;LOC105233126;LOC105233127			;LOC105233124			;LOC105233129	LOC105233127LOC105233126
	lnc22269.1	;LOC105233129;LOC105233124;LOC105233126;LOC105233127	;LOC105233124					;LOC105233129	LOC105233133
	lnc22285.1	;LOC105233141;LOC105233130;LOC105233132;LOC105233133	;LOC105233132			;LOC105233141;LOC105233130			LOC105233133
	lnc22285.2	;LOC105233141;LOC105233130;LOC105233132;LOC105233133	;LOC105233132			;LOC105233141;LOC105233130			LOC105233133
	lnc22286.2	;LOC105233141;LOC105233130;LOC105233132;LOC105233133		LOC105233132		;LOC105233141		;LOC105233130	LOC105233133
	lnc22287.1	;LOC105233141;LOC105233130;LOC105233132;LOC105233133				;LOC105233132		;LOC105233141;LOC105233130	LOC105233133
	lnc22287.2	;LOC105233141;LOC105233130;LOC105233132;LOC105233133				;LOC105233132		;LOC105233130;LOC105233141	LOC105233133
	lnc22288.2	;LOC105233141;LOC105233130;LOC105233132;LOC105233133						;LOC105233132;LOC105233130;LOC105233141	LOC105233133
	lnc22288.3	;LOC105233141;LOC105233130;LOC105233132;LOC105233133						;LOC105233141;LOC105233130;LOC105233132
	lnc22297.1	;LOC105233133	;LOC105233133						LOC105233147
	lnc22341.1	;LOC105233144;LOC105233155;LOC105233145;LOC105233146;LOC105233147		LOC105233145		;LOC105233155	;LOC105233146	;LOC105233144
	lnc22345.1	;LOC105233144;LOC105233155;LOC105233145;LOC105233146;LOC105233147				;LOC105233146	;LOC105233147	;LOC105233145;LOC105233144;LOC105233155
	lnc22346.1	;LOC105233144;LOC105233155;LOC105233145;LOC105233146;LOC105233147				;LOC105233146	;LOC105233147	;LOC105233155;LOC105233144;LOC105233145	LOC105233149
	lnc22385.1	;LOC105233146;LOC105233147;LOC105233149				;LOC105233147		;LOC105233146	LOC105233162LOC105233161LOC105233160
	lnc22437.1	;LOC105233156;LOC105233157;LOC105233158;LOC105233160;LOC105233161;LOC105233162	;LOC105233158					;LOC105233156;LOC105233157	Rab40LOC105233165LOC105233164
	lnc22472.1	;LOC105233158;LOC105233160;LOC105233161;LOC105233162Rab40;LOC105233164;LOC105233165	;LOC105233162					;LOC105233161;LOC105233160;LOC105233158	LOC105233164LOC105233165Rab40
	lnc22473.1	;LOC105233158;LOC105233160;LOC105233161;LOC105233162Rab40;LOC105233164;LOC105233165	;LOC105233162					;LOC105233160;LOC105233158;LOC105233161	LOC105233165LOC105233164
	lnc22477.1	;LOC105233160;LOC105233161;LOC105233162Rab40;LOC105233164;LOC105233165	;LOC105233162				Rab40	;LOC105233161;LOC105233160	LOC105233166
	lnc22489.1	;LOC105233161;LOC105233162Rab40;LOC105233164;LOC105233165;LOC105233166			;LOC105233165			;LOC105233164;LOC105233161Rab40;LOC105233162	LOC105233168LOC105233166LOC105233169
	lnc22494.1	;LOC105233162Rab40;LOC105233164;LOC105233165;LOC105233166;LOC105233168;LOC105233169	;LOC105233165					;LOC105233164Rab40;LOC105233162	LOC105233169LOC105233170
	lnc22511.2	;LOC105233165;LOC105233166;LOC105233168;LOC105233169;LOC105233170					;LOC105233168	;LOC105233166;LOC105233165
	lnc22524.2	;LOC105233165;LOC105233166;LOC105233168;LOC105233169;LOC105233170				;LOC105233170		;LOC105233166;LOC105233168;LOC105233169;LOC105233165	LOC105233176
	lnc22544.1	;LOC105233171;LOC105233172;LOC105233173;LOC105233174;LOC109580047;LOC105233175;LOC105233176						;LOC105233172;LOC105233174;LOC109580047;LOC105233173;LOC105233175;LOC105233171	LOC105233176
	lnc22558.1	;LOC109580047;LOC105233175;LOC105233176						;LOC109580047;LOC105233175	LOC105233176
	lnc22558.2	;LOC109580047;LOC105233175;LOC105233176						;LOC105233175;LOC109580047	LOC105233176
	lnc22560.1	;LOC105233175;LOC105233176						;LOC105233175	LOC105233176
	lnc22561.1	;LOC105233175;LOC105233176						;LOC105233175	LOC105233176
	lnc22563.1	;LOC105233175;LOC105233176						;LOC105233175	LOC105233176
	lnc22565.1	;LOC105233175;LOC105233176						;LOC105233175	LOC105233176
	lnc22569.1	;LOC105233176							LOC105233176
	lnc22571.2	;LOC105233176
	lnc22584.1	;LOC105233176	;LOC105233176
	lnc22595.1	;LOC105233176						;LOC105233176
	lnc22600.1	;LOC105233176						;LOC105233176	LOC105233183LOC105233198LOC105233182LOC105233199LOC105233184LOC105233181
	lnc22609.1	;LOC105233178;LOC105233179;LOC105233180;LOC105233181;LOC105233182;LOC105233183;LOC105233198;LOC105233199;LOC105233184				;LOC105233178	;LOC105233179;LOC105233180		LOC105233206LOC105233205LOC109580048LOC105233204
	lnc22725.1	;LOC105233201;LOC105233202;LOC105233203;LOC109580048;LOC105233204;LOC105233206;LOC105233205	;LOC105233201		;LOC105233202		;LOC105233203		LOC105233209LOC105233214LOC105233213LOC105233216LOC105233212LOC105233211LOC105233210
	lnc22749.1	;LOC105233208;LOC105233209;LOC105233210;LOC105233216;LOC105233211;LOC105233212;LOC105233214;LOC105233213			;LOC105233208				LOC105233216LOC105233211LOC105233210LOC105233212LOC105233209LOC105233213LOC105233214
	lnc22749.2	;LOC105233208;LOC105233209;LOC105233210;LOC105233216;LOC105233211;LOC105233212;LOC105233214;LOC105233213			;LOC105233208				LOC105233215
	lnc22774.1	;LOC105233214;LOC105233213;LOC105233215						;LOC105233213;LOC105233214
	lnc22777.1	;LOC105233214;LOC105233213;LOC105233215					;LOC105233215	;LOC105233213;LOC105233214	LOC105233226LOC105233224LOC105233218LOC105233222LOC105233221LOC105233219LOC105233217LOC105233225
	lnc22791.1	;LOC105233217;LOC105233218;LOC105233219;LOC105233222;LOC105233221;LOC105233224;LOC105233225;LOC105233226							LOC105233219LOC105233225LOC105233217LOC105233221LOC105233222LOC105233218LOC105233226LOC105233224
	lnc22791.3	;LOC105233217;LOC105233218;LOC105233219;LOC105233222;LOC105233221;LOC105233224;LOC105233225;LOC105233226							LOC105233231LOC105233230
	lnc22810.1	;LOC105233217;LOC105233218;LOC105233219;LOC105233222;LOC105233221;LOC105233224;LOC105233225;LOC105233226;LOC105233227;LOC105233228;LOC105233229;LOC105233230;LOC105233231		LOC105233228	;LOC105233229	;LOC105233226;LOC105233225;LOC105233227		;LOC105233217;LOC105233219;LOC105233218;LOC105233224;LOC105233222;LOC105233221	LOC105233234LOC105233237LOC105233239LOC105233236LOC105233240
	lnc22831.2	;LOC105233233;LOC105233234;LOC105233236;LOC105233237;LOC105233239;LOC105233240			;LOC105233233				LOC105233241LOC105233240LOC105233236LOC105233239LOC105233237
	lnc22836.1	;LOC105233233;LOC105233234;LOC105233236;LOC105233237;LOC105233239;LOC105233240;LOC105233241				;LOC105233233	;LOC105233234
	lnc22870.19	;LOC105233236;LOC105233237;LOC105233239;LOC105233240;LOC105233241;LOC105233242	;LOC105233242					;LOC105233237;LOC105233239;LOC105233236;LOC105233240;LOC105233241
	lnc22870.20	;LOC105233236;LOC105233237;LOC105233239;LOC105233240;LOC105233241;LOC105233242	;LOC105233242					;LOC105233241;LOC105233236;LOC105233240;LOC105233239;LOC105233237
	lnc22870.26	;LOC105233237;LOC105233239;LOC105233240;LOC105233241;LOC105233242	;LOC105233242					;LOC105233240;LOC105233237;LOC105233239;LOC105233241
	lnc22870.28	;LOC105233237;LOC105233239;LOC105233240;LOC105233241;LOC105233242	;LOC105233242					;LOC105233241;LOC105233237;LOC105233239;LOC105233240
	lnc22871.1	;LOC105233236;LOC105233237;LOC105233239;LOC105233240;LOC105233241;LOC105233242	;LOC105233242					;LOC105233241;LOC105233237;LOC105233239;LOC105233240;LOC105233236
	lnc22884.1	;LOC105233242	;LOC105233242
	lnc22884.2	;LOC105233242	;LOC105233242
	lnc22884.3	;LOC105233242	;LOC105233242
	lnc22885.1	;LOC105233242	;LOC105233242
	lnc22885.2	;LOC105233242	;LOC105233242
	lnc22888.1	;LOC105233242	;LOC105233242
	lnc22888.2	;LOC105233242	;LOC105233242
	lnc22888.3	;LOC105233242	;LOC105233242
	lnc22866.5	;LOC105233242	;LOC105233242
	lnc22898.2	;LOC105233243						;LOC105233243
	lnc22898.4	;LOC105233243						;LOC105233243
	lnc22898.3	;LOC105233243						;LOC105233243
	lnc22898.5	;LOC105233243						;LOC105233243
	lnc22898.6	;LOC105233243						;LOC105233243
	lnc22898.7	;LOC105233243						;LOC105233243
	lnc22898.1	;LOC105233243						;LOC105233243
	lnc22898.9	;LOC105233243						;LOC105233243
	lnc22898.10	;LOC105233243						;LOC105233243
	lnc22898.11	;LOC105233243						;LOC105233243
	lnc22898.13	;LOC105233243						;LOC105233243
	lnc22898.12	;LOC105233243						;LOC105233243
	lnc22898.15	;LOC105233243						;LOC105233243
	lnc22898.16	;LOC105233243						;LOC105233243
	lnc22898.17	;LOC105233243						;LOC105233243
	lnc22898.18	;LOC105233243						;LOC105233243
	lnc22898.19	;LOC105233243						;LOC105233243
	lnc22902.1	;LOC105233243						;LOC105233243
	lnc22903.1	;LOC105233243						;LOC105233243
	lnc22904.1	;LOC105233243						;LOC105233243
	lnc22905.1	;LOC105233243						;LOC105233243
	lnc22907.2	;LOC105233243						;LOC105233243
	lnc22908.1	;LOC105233243						;LOC105233243
	lnc22909.3	;LOC105233243						;LOC105233243
	lnc22911.1	;LOC105233243						;LOC105233243
	lnc22913.1	;LOC105233243						;LOC105233243
	lnc22914.2	;LOC105233243						;LOC105233243
	lnc22916.1	;LOC105233243						;LOC105233243
	lnc22930.1	;LOC105233245;LOC105233247;LOC105233248;LOC105233250;LOC105233251;LOC105233252;LOC105233266;LOC105233267	;LOC105233250			;LOC105233248;LOC105233247		;LOC105233245	LOC105233252LOC105233251LOC105233267LOC105233266
	lnc22930.2	;LOC105233245;LOC105233247;LOC105233248;LOC105233250;LOC105233251;LOC105233252;LOC105233266;LOC105233267	;LOC105233250			;LOC105233247;LOC105233248		;LOC105233245	LOC105233257LOC105233254
	lnc22970.1	;LOC105233252;LOC105233266;LOC105233267;LOC105233256;LOC105233255;LOC105233254;LOC105233257	;LOC105233267				;LOC105233255	;LOC105233266;LOC105233256;LOC105233252	LOC109580052LOC105233260LOC105233262LOC105233259LOC105233257LOC105233261
	lnc22983.1	;LOC105233267;LOC105233256;LOC105233255;LOC105233254;LOC105233257;LOC105233259;LOC105233260;LOC109580052;LOC105233261;LOC105233262	;LOC105233267			;LOC105233254		;LOC105233256;LOC105233255	LOC105233262LOC105233264LOC109580052LOC105233263LOC105233260LOC105233261
	lnc23008.1	;LOC105233267;LOC105233255;LOC105233254;LOC105233257;LOC105233259;LOC105233260;LOC109580052;LOC105233261;LOC105233262;LOC105233263;LOC105233264				;LOC105233257	;LOC105233259	;LOC105233255;LOC105233267;LOC105233254	LOC105233264LOC105233263
	lnc23019.1	;LOC105233267;LOC105233254;LOC105233257;LOC105233259;LOC105233260;LOC109580052;LOC105233261;LOC105233262;LOC105233263;LOC105233264	;LOC105233261			;LOC109580052;LOC105233260	;LOC105233262	;LOC105233257;LOC105233254;LOC105233267;LOC105233259	LOC105233271LOC105233269LOC105233277LOC105233268LOC105233272
	lnc23038.1	;LOC105233268;LOC105233277;LOC105233269;LOC105233271;LOC105233272							LOC105233271LOC105233268LOC105233272LOC105233277LOC105233269
	lnc23040.1	;LOC105233268;LOC105233277;LOC105233269;LOC105233271;LOC105233272							LOC105233272LOC105233268LOC105233269LOC105233277LOC105233271
	lnc23040.3	;LOC105233268;LOC105233277;LOC105233269;LOC105233271;LOC105233272							LOC105233271LOC105233268LOC105233272LOC105233269LOC105233277
	lnc23040.5	;LOC105233268;LOC105233277;LOC105233269;LOC105233271;LOC105233272							LOC105233269LOC105233277LOC105233272LOC105233268LOC105233271
	lnc23040.7	;LOC105233268;LOC105233277;LOC105233269;LOC105233271;LOC105233272							LOC105233271LOC105233269LOC105233277LOC105233268LOC105233272
	lnc23040.6	;LOC105233268;LOC105233277;LOC105233269;LOC105233271;LOC105233272							LOC105233271LOC105233272LOC105233268LOC105233269LOC105233277
	lnc23040.9	;LOC105233268;LOC105233277;LOC105233269;LOC105233271;LOC105233272							LOC105233269LOC105233277LOC105233268LOC105233272LOC105233271
	lnc23040.10	;LOC105233268;LOC105233277;LOC105233269;LOC105233271;LOC105233272							LOC105233271LOC105233277LOC105233269LOC105233272LOC105233268
	lnc23041.2	;LOC105233268;LOC105233277;LOC105233269;LOC105233271;LOC105233272							LOC105233269LOC105233277LOC105233268LOC105233272LOC105233271
	lnc23041.3	;LOC105233268;LOC105233277;LOC105233269;LOC105233271;LOC105233272							LOC105233269LOC105233271LOC105233274LOC105233272
	lnc23045.1	;LOC105233268;LOC105233277;LOC105233269;LOC105233271;LOC105233272;LOC105233274				;LOC105233277		;LOC105233268	LOC105233272LOC105233269LOC105233271LOC105233274
	lnc23048.1	;LOC105233268;LOC105233277;LOC105233269;LOC105233271;LOC105233272;LOC105233274						;LOC105233277;LOC105233268	LOC105233274LOC105233272
	lnc23050.1	;LOC105233268;LOC105233277;LOC105233269;LOC105233271;LOC105233272;LOC105233274				;LOC105233269	;LOC105233271	;LOC105233268;LOC105233277	LOC105233275LOC105233274
	lnc23056.1	;LOC105233268;LOC105233277;LOC105233269;LOC105233271;LOC105233272;LOC105233274;LOC105233275						;LOC105233271;LOC105233269;LOC105233277;LOC105233268;LOC105233272	LOC105233280LOC105233275LOC105233279LOC105233276
	lnc23057.1	;LOC105233269;LOC105233271;LOC105233272;LOC105233274;LOC105233275;LOC105233279;LOC105233280;LOC105233276	;LOC105233274					;LOC105233269;LOC105233272;LOC105233271
	lnc23072.2	;LOC105233275;LOC105233279;LOC105233280;LOC105233276				;LOC105233276		;LOC105233280;LOC105233275;LOC105233279
	lnc23072.1	;LOC105233275;LOC105233279;LOC105233280;LOC105233276				;LOC105233276		;LOC105233275;LOC105233280;LOC105233279
	lnc23072.3	;LOC105233275;LOC105233279;LOC105233280;LOC105233276				;LOC105233276		;LOC105233279;LOC105233280;LOC105233275
	lnc23094.1	;LOC105233287;LOC105233288	;LOC105233288					;LOC105233287
	lnc23154.1	;LOC105233295;LOC105233293	;LOC105233295						LOC105233293
	lnc23155.1	;LOC105233295;LOC105233293	;LOC105233295						LOC105233293
	lnc23155.2	;LOC105233295;LOC105233293	;LOC105233295						PLOC105233297LOC105233296
	lnc23168.1	;LOC105233296;LOC105233297P							LOC105233296LOC105233297P
	lnc23170.1	;LOC105233296;LOC105233297P							PLOC105233297
	lnc23176.2	;LOC105233296;LOC105233297P			;LOC105233296				PLOC105233297
	lnc23176.3	;LOC105233296;LOC105233297P			;LOC105233296				LOC105233297P
	lnc23176.4	;LOC105233296;LOC105233297P			;LOC105233296				LOC105233297P
	lnc23176.5	;LOC105233296;LOC105233297P			;LOC105233296				LOC105233306LOC105233305LOC105233301LOC105233302LOC105233299LOC105233307LOC105233300LOC105233303
	lnc23182.9	;LOC105233296;LOC105233297P;LOC105233299;LOC105233301;LOC105233300;LOC105233303;LOC105233302;LOC105233305;LOC105233307;LOC105233306				P		;LOC105233296;LOC105233297	LOC105233299LOC105233302LOC105233306LOC105233301LOC105233305LOC105233307LOC105233300LOC105233303
	lnc23184.1	;LOC105233296;LOC105233297P;LOC105233299;LOC105233301;LOC105233300;LOC105233303;LOC105233302;LOC105233305;LOC105233307;LOC105233306				P		;LOC105233297;LOC105233296	LOC105233326LOC105233324LOC105233327LOC105233329LOC105233321LOC105233328LOC105233331LOC105233325LOC105233330
	lnc23265.1	;LOC105233319;LOC105233320;LOC105233323;LOC105233322;LOC105233321;LOC105233325;LOC105233324;LOC105233330;LOC105233326;LOC105233327;LOC105233328;LOC105233329;LOC105233331	;LOC105233323				;LOC105233322	;LOC105233319;LOC105233320	LOC105233330LOC105233328LOC105233329LOC105233331LOC105233327LOC105233326
	lnc23273.1	;LOC105233319;LOC105233320;LOC105233323;LOC105233322;LOC105233321;LOC105233325;LOC105233324;LOC105233330;LOC105233326;LOC105233327;LOC105233328;LOC105233329;LOC105233331				;LOC105233321;LOC105233323	;LOC105233324;LOC105233325	;LOC105233319;LOC105233322;LOC105233320	LOC105233328LOC105233331LOC105233333LOC105233329
	lnc23279.1	;LOC105233319;LOC105233320;LOC105233323;LOC105233322;LOC105233321;LOC105233325;LOC105233324;LOC105233330;LOC105233326;LOC105233327;LOC105233328;LOC105233329;LOC105233331;LOC105233333	;LOC105233330;LOC105233326			;LOC105233324	;LOC105233327	;LOC105233321;LOC105233325;LOC105233319;LOC105233322;LOC105233323;LOC105233320	LOC105233337LOC105233340LOC105233336LOC105233352LOC105233338
	lnc23304.1	;LOC105233334;LOC105233335;LOC105233352;LOC105233336;LOC105233337;LOC105233338;LOC105233340	;LOC105233335					;LOC105233334	LOC105233353LOC105233338LOC105233341LOC105233340LOC105233337
	lnc23317.1	;LOC105233334;LOC105233335;LOC105233352;LOC105233336;LOC105233337;LOC105233338;LOC105233340;LOC105233353;LOC105233341	;LOC105233336					;LOC105233352;LOC105233335;LOC105233334	LOC105233344LOC105233342LOC105233345LOC105233343
	lnc23330.1	;LOC105233352;LOC105233336;LOC105233337;LOC105233338;LOC105233340;LOC105233353;LOC105233341;LOC105233342;LOC105233343;LOC105233344;LOC105233345					;LOC105233341;LOC105233353	;LOC105233352;LOC105233338;LOC105233340;LOC105233337;LOC105233336	LOC109580059
	lnc23427.1	;LOC105233354;LOC109580059						;LOC105233354	LOC105233368LOC105233365LOC105233367LOC105233361LOC105233362LOC105233366LOC105233369LOC105233360LOC105233364
	lnc23467.1	;LOC105233356;LOC105233355;LOC105233357;LOC105233358;LOC105233359;LOC105233361;LOC105233360;LOC105233362;LOC105233364;LOC105233365;LOC105233367;LOC105233366;LOC105233368;LOC105233369	;LOC105233359			;LOC105233358		;LOC105233356;LOC105233357;LOC105233355	LOC105233372LOC105233362LOC105233360LOC105233371LOC105233369LOC105233370LOC105233367LOC105233366LOC105233364LOC105233368LOC105233365LOC105233361
	lnc23469.1	;LOC105233357;LOC105233358;LOC105233359;LOC105233361;LOC105233360;LOC105233362;LOC105233364;LOC105233365;LOC105233367;LOC105233366;LOC105233368;LOC105233369;LOC105233371;LOC105233370;LOC105233372	;LOC105233359					;LOC105233357;LOC105233358	LOC105233362LOC105233366LOC105233372LOC105233369LOC105233371LOC105233364LOC105233365LOC105233368LOC105233367LOC105233370
	lnc23473.1	;LOC105233358;LOC105233359;LOC105233361;LOC105233360;LOC105233362;LOC105233364;LOC105233365;LOC105233367;LOC105233366;LOC105233368;LOC105233369;LOC105233371;LOC105233370;LOC105233372		LOC105233359			;LOC105233360;LOC105233361	;LOC105233358	LOC105233368LOC105233365LOC105233370LOC105233367LOC105233372LOC105233366LOC105233362LOC105233371LOC105233364LOC105233369
	lnc23474.1	;LOC105233358;LOC105233359;LOC105233361;LOC105233360;LOC105233362;LOC105233364;LOC105233365;LOC105233367;LOC105233366;LOC105233368;LOC105233369;LOC105233371;LOC105233370;LOC105233372				;LOC105233359	;LOC105233361;LOC105233360	;LOC105233358	LOC105233369LOC105233371LOC105233364LOC105233362LOC105233366LOC105233372LOC105233367LOC105233370LOC105233365LOC105233368
	lnc23475.1	;LOC105233358;LOC105233359;LOC105233361;LOC105233360;LOC105233362;LOC105233364;LOC105233365;LOC105233367;LOC105233366;LOC105233368;LOC105233369;LOC105233371;LOC105233370;LOC105233372			;LOC105233361	;LOC105233359	;LOC105233360	;LOC105233358
	lnc23501.1	;LOC105233359;LOC105233361;LOC105233360;LOC105233362;LOC105233364;LOC105233365;LOC105233367;LOC105233366;LOC105233368;LOC105233369;LOC105233371;LOC105233370;LOC105233372				;LOC105233372		;LOC105233361;LOC105233370;LOC105233367;LOC105233368;LOC105233365;LOC105233359;LOC105233360;LOC105233364;LOC105233371;LOC105233369;LOC105233362;LOC105233366
	lnc23504.1	;LOC105233359;LOC105233361;LOC105233360;LOC105233362;LOC105233364;LOC105233365;LOC105233367;LOC105233366;LOC105233368;LOC105233369;LOC105233371;LOC105233370;LOC105233372						;LOC105233364;LOC105233366;LOC105233361;LOC105233368;LOC105233365;LOC105233359;LOC105233371;LOC105233360;LOC105233369;LOC105233372;LOC105233362;LOC105233370;LOC105233367	LOC109580060
	lnc23506.1	;LOC105233361;LOC105233360;LOC105233362;LOC105233364;LOC105233365;LOC105233367;LOC105233366;LOC105233368;LOC105233369;LOC105233371;LOC105233370;LOC105233372;LOC109580060						;LOC105233369;LOC105233360;LOC105233364;LOC105233371;LOC105233362;LOC105233366;LOC105233372;LOC105233367;LOC105233361;LOC105233370;LOC105233365;LOC105233368
	lnc23542.1	;LOC105233376;LOC105233377;LOC105233378		LOC105233378				;LOC105233376;LOC105233377
	lnc23546.2	;LOC105233383				;LOC105233383
	lnc23582.2	;LOC105233391;LOC105233396	;LOC105233396					;LOC105233391
	lnc23582.1	;LOC105233391;LOC105233396	;LOC105233396					;LOC105233391
	lnc23582.3	;LOC105233391;LOC105233396	;LOC105233396					;LOC105233391
	lnc23583.1	;LOC105233391;LOC105233396	;LOC105233396					;LOC105233391
	lnc23615.1	;LOC105233399					;LOC105233399		LOC105233402
	lnc23668.1	;LOC105233403;LOC105233402	;LOC105233403						LOC105233402
	lnc23671.1	;LOC105233403;LOC105233402						;LOC105233403
	lnc23679.2	;LOC105233403;LOC105233402				;LOC105233402		;LOC105233403
	lnc23679.5	;LOC105233403;LOC105233402				;LOC105233402		;LOC105233403
	lnc23679.6	;LOC105233403;LOC105233402				;LOC105233402		;LOC105233403
	lnc23680.1	;LOC105233403;LOC105233402				;LOC105233402		;LOC105233403
	lnc23683.1	;LOC105233403;LOC105233402						;LOC105233402;LOC105233403
	lnc23683.2	;LOC105233403;LOC105233402						;LOC105233402;LOC105233403
	lnc23689.1	;LOC105233402						;LOC105233402
	lnc23689.5	;LOC105233402						;LOC105233402
	lnc23691.1	;LOC105233402						;LOC105233402
	lnc23691.2	;LOC105233402						;LOC105233402
	lnc23691.4	;LOC105233402						;LOC105233402
	lnc23691.5	;LOC105233402						;LOC105233402	LOC105233420LOC105233422LOC105233418LOC105233416LOC105233419LOC105233424LOC105233425LOC105233423LOC105233421LOC105233415LOC105233414
	lnc23730.2	;LOC105233432;LOC105233413;LOC105233412;LOC105233416;LOC105233415;LOC105233414;LOC105233419;LOC105233418;LOC105233421;LOC105233420;LOC105233422;LOC105233423;LOC105233424;LOC105233425					;LOC105233413;LOC105233412	;LOC105233432	LOC105233434
	lnc23744.3	;LOC105233432;LOC105233413;LOC105233412;LOC105233416;LOC105233415;LOC105233414;LOC105233419;LOC105233418;LOC105233421;LOC105233420;LOC105233422;LOC105233423;LOC105233424;LOC105233425;LOC105233434	;LOC105233423			;LOC105233420;LOC105233422	;LOC105233425;LOC105233424	;LOC105233412;LOC105233421;LOC105233415;LOC105233414;LOC105233413;LOC105233432;LOC105233418;LOC105233419;LOC105233416	LOC105233441
	lnc23773.1	;LOC109580066;LOC105233435;LOC105233437;LOC105233438;LOC105233439;LOC105233440;LOC105233441		LOC105233440				;LOC105233438;LOC109580066;LOC105233435;LOC105233439;LOC105233437	LOC105233441
	lnc23773.2	;LOC109580066;LOC105233435;LOC105233437;LOC105233438;LOC105233439;LOC105233440;LOC105233441		LOC105233440				;LOC105233435;LOC109580066;LOC105233438;LOC105233437;LOC105233439	LOC105233441
	lnc23774.1	;LOC105233435;LOC105233437;LOC105233438;LOC105233439;LOC105233440;LOC105233441						;LOC105233435;LOC105233440;LOC105233438;LOC105233437;LOC105233439	LOC109580067
	lnc23792.1	;LOC109580067							LOC109580067
	lnc23796.1	;LOC109580067							LOC109580067
	lnc23796.2	;LOC109580067							LOC109580067
	lnc23796.3	;LOC109580067							LOC109580067
	lnc23803.2	;LOC109580067
	lnc23809.5	;LOC109580067					;LOC109580067
	lnc23809.7	;LOC109580067					;LOC109580067
	lnc23809.8	;LOC109580067					;LOC109580067
	lnc23809.6	;LOC109580067					;LOC109580067
	lnc23811.1	;LOC109580067			;LOC109580067
	lnc23811.2	;LOC109580067			;LOC109580067
	lnc23811.3	;LOC109580067			;LOC109580067
	lnc23811.4	;LOC109580067			;LOC109580067				LOC105233452
	lnc23895.2	;LOC105233446;LOC105233447;LOC105233448;LOC105233449;LOC105233450;LOC105233451;LOC105233455;LOC105233453;LOC105233452	;LOC105233453					;LOC105233449;LOC105233450;LOC105233451;LOC105233447;LOC105233446;LOC105233455;LOC105233448	LOC105233471LOC105233468LOC105233470LOC105233469LOC105233467LOC105233466LOC105233464
	lnc23930.1	;LOC105233487;LOC105233458;LOC105233459;LOC105233460;LOC105233461;LOC105233462;LOC105233463;LOC105233464;LOC105233466;LOC105233467;LOC105233468;LOC105233469;LOC105233470;LOC105233471	;LOC105233463					;LOC105233460;LOC105233459;LOC105233462;LOC105233487;LOC105233461;LOC105233458	LOC105233470LOC105233466LOC105233469LOC105233467LOC105233464LOC105233471LOC105233468
	lnc23927.4	;LOC105233487;LOC105233458;LOC105233459;LOC105233460;LOC105233461;LOC105233462;LOC105233463;LOC105233464;LOC105233466;LOC105233467;LOC105233468;LOC105233469;LOC105233470;LOC105233471	;LOC105233463					;LOC105233458;LOC105233461;LOC105233487;LOC105233462;LOC105233459;LOC105233460
	lnc24014.1	;LOC105233488	;LOC105233488						LOC105233492LOC105233491LOC105233507LOC105233496LOC105233490
	lnc24030.1	;LOC105233489;LOC105233490;LOC105233491;LOC105233507;LOC105233492;LOC105233496	;LOC105233489						LOC105233514LOC105233513
	lnc24092.1	;LOC105233509;LOC105233510;LOC105233511;LOC105233513;LOC105233514				;LOC105233510;LOC105233511		;LOC105233509	LOC105233514LOC105233513
	lnc24094.1	;LOC105233509;LOC105233510;LOC105233511;LOC105233513;LOC105233514						;LOC105233509;LOC105233510;LOC105233511
	lnc24097.1	;LOC105233509;LOC105233510;LOC105233511;LOC105233513;LOC105233514		LOC105233513			;LOC105233514	;LOC105233509;LOC105233510;LOC105233511
	lnc24109.2	;LOC105233514;LOC105233516;LOC105233517;LOC105233519;LOC105233518				;LOC105233519;LOC105233518;LOC105233517		;LOC105233514;LOC105233516
	lnc24109.1	;LOC105233514;LOC105233516;LOC105233517;LOC105233519;LOC105233518				;LOC105233519;LOC105233518;LOC105233517		;LOC105233516;LOC105233514
	lnc24109.3	;LOC105233514;LOC105233516;LOC105233517;LOC105233519;LOC105233518				;LOC105233517;LOC105233519;LOC105233518		;LOC105233516;LOC105233514
	lnc24116.1	;LOC105233520					;LOC105233520
	lnc24130.1	;LOC105233520	;LOC105233520						LOC105233524LOC105233525LOC105233522LOC105233521
	lnc24135.1	;LOC105233520;LOC105233521;LOC105233522;LOC105233524;LOC105233525	;LOC105233520						LOC105233521LOC105233522
	lnc24137.1	;LOC105233520;LOC105233521;LOC105233522	;LOC105233520						LOC105233522LOC105233521
	lnc24138.1	;LOC105233520;LOC105233521;LOC105233522	;LOC105233520						LOC105233526LOC105233525LOC105233524
	lnc24154.1	;LOC105233520;LOC105233521;LOC105233522;LOC105233524;LOC105233525;LOC105233526	;LOC105233522			;LOC105233521		;LOC105233520	LOC105233525LOC105233526LOC105233527
	lnc24168.2	;LOC105233520;LOC105233521;LOC105233522;LOC105233524;LOC105233525;LOC105233526;LOC105233527					;LOC105233524	;LOC105233522;LOC105233520;LOC105233521	LOC105233527
	lnc24183.2	;LOC105233520;LOC105233521;LOC105233522;LOC105233524;LOC105233525;LOC105233526;LOC105233527						;LOC105233524;LOC105233520;LOC105233521;LOC105233522;LOC105233525;LOC105233526	LOC105233527
	lnc24187.1	;LOC105233521;LOC105233522;LOC105233524;LOC105233525;LOC105233526;LOC105233527						;LOC105233525;LOC105233524;LOC105233522;LOC105233526;LOC105233521	LOC105233527
	lnc24190.1	;LOC105233521;LOC105233522;LOC105233524;LOC105233525;LOC105233526;LOC105233527						;LOC105233526;LOC105233525;LOC105233524;LOC105233522;LOC105233521	LOC105233527
	lnc24201.1	;LOC105233522;LOC105233524;LOC105233525;LOC105233526;LOC105233527						;LOC105233526;LOC105233522;LOC105233525;LOC105233524	LOC105233527
	lnc24201.2	;LOC105233522;LOC105233524;LOC105233525;LOC105233526;LOC105233527						;LOC105233524;LOC105233526;LOC105233525;LOC105233522	LOC105233527
	lnc24204.1	;LOC105233522;LOC105233524;LOC105233525;LOC105233526;LOC105233527						;LOC105233525;LOC105233522;LOC105233526;LOC105233524
	lnc24197.3	;LOC105233524;LOC105233525;LOC105233526;LOC105233527	;LOC105233527					;LOC105233526;LOC105233525;LOC105233524
	lnc24213.1	;LOC105233524;LOC105233525;LOC105233526;LOC105233527				;LOC105233527		;LOC105233526;LOC105233525;LOC105233524	LOC105233529LOC105233530
	lnc24217.1	;LOC105233528;LOC105233529;LOC105233530					;LOC105233528		LOC105233530LOC105233529
	lnc24217.2	;LOC105233528;LOC105233529;LOC105233530					;LOC105233528		LOC105233529LOC105233530
	lnc24217.3	;LOC105233528;LOC105233529;LOC105233530					;LOC105233528		LOC105233529LOC105233530LOC105233528
	lnc24218.1	;LOC105233528;LOC105233529;LOC105233530							LOC105233530LOC105233528LOC105233529
	lnc24222.1	;LOC105233528;LOC105233529;LOC105233530
	lnc24250.1	;LOC105233530;LOC105233532	;LOC105233532					;LOC105233530
	lnc24251.1	;LOC105233530;LOC105233532	;LOC105233532					;LOC105233530
	lnc24257.1	;LOC105233530;LOC105233532	;LOC105233532					;LOC105233530
	lnc24286.1	;LOC105233534	;LOC105233534
	lnc24308.1	;LOC105233534	;LOC105233534
	lnc24308.2	;LOC105233534	;LOC105233534						LOC105233535
	lnc24324.2	;LOC109580076;LOC105233535					;LOC109580076		LOC105233535
	lnc24324.5	;LOC109580076;LOC105233535					;LOC109580076		LOC105233535
	lnc24324.8	;LOC109580076;LOC105233535					;LOC109580076		LOC105233535
	lnc24324.10	;LOC109580076;LOC105233535					;LOC109580076		LOC105233536LOC105233535
	lnc24333.1	;LOC109580076;LOC105233535;LOC105233536						;LOC109580076	LOC105233536LOC105233535
	lnc24336.1	;LOC109580076;LOC105233535;LOC105233536						;LOC109580076	LOC105233569LOC105233575LOC105233579LOC105233580LOC105233577LOC105233571LOC105233574LOC105233572LOC105233576LOC105233573
	lnc24398.1	;LOC105233560;LOC105233562;LOC105233561;LOC105233565;LOC105233564;LOC105233595;LOC105233566;LOC109580077;LOC105233567;LOC105233596;LOC105233568;LOC105233569;LOC105233571;LOC105233572;LOC105233573;LOC105233574;LOC105233575;LOC105233576;LOC105233577;LOC105233579;LOC105233580	;LOC105233568					;LOC105233566;LOC105233595;LOC105233561;LOC105233565;LOC105233560;LOC105233562;LOC105233567;LOC105233596;LOC109580077;LOC105233564	LOC105233574LOC105233572LOC105233576LOC105233573LOC105233571LOC105233577LOC105233575LOC105233579LOC105233580LOC105233569
	lnc24398.2	;LOC105233560;LOC105233562;LOC105233561;LOC105233565;LOC105233564;LOC105233595;LOC105233566;LOC109580077;LOC105233567;LOC105233596;LOC105233568;LOC105233569;LOC105233571;LOC105233572;LOC105233573;LOC105233574;LOC105233575;LOC105233576;LOC105233577;LOC105233579;LOC105233580	;LOC105233568					;LOC105233566;LOC105233595;LOC105233565;LOC105233561;LOC105233560;LOC105233562;LOC105233567;LOC109580077;LOC105233596;LOC105233564	LOC105233569LOC105233575LOC105233579LOC105233580LOC105233577LOC105233571LOC105233574LOC105233576LOC105233572LOC105233573
	lnc24399.1	;LOC105233560;LOC105233562;LOC105233561;LOC105233565;LOC105233564;LOC105233595;LOC105233566;LOC109580077;LOC105233567;LOC105233596;LOC105233568;LOC105233569;LOC105233571;LOC105233572;LOC105233573;LOC105233574;LOC105233575;LOC105233576;LOC105233577;LOC105233579;LOC105233580	;LOC105233568					;LOC105233564;LOC105233562;LOC105233567;LOC105233596;LOC109580077;LOC105233565;LOC105233561;LOC105233560;LOC105233566;LOC105233595	LOC105233571LOC105233577LOC105233573LOC105233574LOC105233572LOC105233576LOC105233569LOC105233580LOC105233579LOC105233575
	lnc24400.1	;LOC105233560;LOC105233562;LOC105233561;LOC105233565;LOC105233564;LOC105233595;LOC105233566;LOC109580077;LOC105233567;LOC105233596;LOC105233568;LOC105233569;LOC105233571;LOC105233572;LOC105233573;LOC105233574;LOC105233575;LOC105233576;LOC105233577;LOC105233579;LOC105233580	;LOC105233568					;LOC105233564;LOC105233562;LOC105233567;LOC109580077;LOC105233596;LOC105233561;LOC105233565;LOC105233560;LOC105233566;LOC105233595	LOC105233575LOC105233587LOC105233582LOC105233580LOC105233579LOC105233589LOC105233581LOC105233574LOC105233576LOC105233586LOC105233573LOC105233585LOC105233583LOC105233584LOC105233577
	lnc24415.1	;LOC105233565;LOC105233564;LOC105233595;LOC105233566;LOC109580077;LOC105233567;LOC105233596;LOC105233568;LOC105233569;LOC105233571;LOC105233572;LOC105233573;LOC105233574;LOC105233575;LOC105233576;LOC105233577;LOC105233579;LOC105233580;LOC105233582;LOC105233581;LOC105233583;LOC105233585;LOC105233584;LOC105233586;LOC105233587;LOC105233589				;LOC105233569;LOC105233571;LOC105233572		;LOC105233564;LOC105233567;LOC105233596;LOC109580077;LOC105233565;LOC105233568;LOC105233566;LOC105233595	LOC105233573LOC105233586LOC105233585LOC105233576LOC105233574LOC105233577LOC105233584LOC105233583LOC105233579LOC105233580LOC105233589LOC105233575LOC105233582LOC105233587LOC105233581
	lnc24415.2	;LOC105233565;LOC105233564;LOC105233595;LOC105233566;LOC109580077;LOC105233567;LOC105233596;LOC105233568;LOC105233569;LOC105233571;LOC105233572;LOC105233573;LOC105233574;LOC105233575;LOC105233576;LOC105233577;LOC105233579;LOC105233580;LOC105233582;LOC105233581;LOC105233583;LOC105233585;LOC105233584;LOC105233586;LOC105233587;LOC105233589				;LOC105233569;LOC105233571;LOC105233572		;LOC105233564;LOC105233567;LOC105233596;LOC109580077;LOC105233568;LOC105233565;LOC105233566;LOC105233595	LOC105233600LOC105233601LOC105233602
	lnc24475.1	;LOC105233598;LOC105233600;LOC105233601;LOC105233602			;LOC105233598				LOC105233607
	lnc24495.1	;LOC105233606;LOC109580078;LOC105233607			;LOC109580078	;LOC105233606			LOC105233610
	lnc24503.13	;LOC105233606;LOC109580078;LOC105233607;LOC105233610	;LOC105233607					;LOC105233606;LOC109580078	LOC105233610
	lnc24506.1	;LOC105233606;LOC109580078;LOC105233607;LOC105233610						;LOC105233607;LOC105233606;LOC109580078	LOC105233611
	lnc24570.1	;LOC105233611							LOC105233621LOC105233620
	lnc24603.1	;LOC105233616;LOC105233620;LOC105233621	;LOC105233616						LOC105233620LOC105233621
	lnc24603.2	;LOC105233616;LOC105233620;LOC105233621	;LOC105233616						LOC105233621LOC105233620
	lnc24605.1	;LOC105233616;LOC105233620;LOC105233621	;LOC105233616						LOC105233620LOC105233621
	lnc24606.1	;LOC105233616;LOC105233620;LOC105233621	;LOC105233616						LOC105233622LOC105233620LOC105233621
	lnc24608.1	;LOC105233616;LOC105233620;LOC105233621;LOC105233622	;LOC105233616						LOC105233621LOC105233620LOC105233622
	lnc24609.1	;LOC105233616;LOC105233620;LOC105233621;LOC105233622	;LOC105233616						LOC105233622
	lnc24624.2	;LOC105233616;LOC105233620;LOC105233621;LOC105233622						;LOC105233616;LOC105233621;LOC105233620	LOC105233624LOC105233626LOC105233623
	lnc24637.2	;LOC105233616;LOC105233620;LOC105233621;LOC105233622;LOC105233623;LOC105233624;LOC105233626	;LOC105233622					;LOC105233616;LOC105233621;LOC105233620	LOC105233624LOC105233625LOC105233623LOC105233626
	lnc24644.1	;LOC105233620;LOC105233621;LOC105233622;LOC105233623;LOC105233624;LOC105233626;LOC105233625	;LOC105233622					;LOC105233620;LOC105233621	LOC105233623LOC105233626LOC105233624LOC105233625
	lnc24658.3	;LOC105233622;LOC105233623;LOC105233624;LOC105233626;LOC105233625	;LOC105233622						LOC105233625
	lnc24666.1	;LOC105233622;LOC105233623;LOC105233624;LOC105233626;LOC105233625				;LOC105233622	;LOC105233624;LOC105233626;LOC105233623		LOC105233626LOC105233625
	lnc24666.2	;LOC105233622;LOC105233623;LOC105233624;LOC105233626;LOC105233625				;LOC105233622	;LOC105233624;LOC105233623		LOC105233638LOC105233633LOC109580082LOC105233634LOC105233636
	lnc24687.1	;LOC105233639;LOC105233640;LOC105233632;LOC105233631;LOC105233630;LOC105233628;LOC105233635;LOC105233634;LOC109580082;LOC105233633;LOC105233636;LOC105233638				;LOC105233640	;LOC105233635	;LOC105233632;LOC105233628;LOC105233630;LOC105233631;LOC105233639
	lnc24690.1	;LOC105233640;LOC105233632;LOC105233631;LOC105233630;LOC105233628;LOC105233635;LOC105233634;LOC109580082;LOC105233633;LOC105233636;LOC105233638	;LOC105233635;LOC105233634;LOC109580082;LOC105233633				;LOC105233638;LOC105233636	;LOC105233640;LOC105233632;LOC105233628;LOC105233630;LOC105233631
	lnc24694.1	;LOC105233635;LOC105233634;LOC109580082;LOC105233633;LOC105233636;LOC105233638	;LOC105233638					;LOC105233635;LOC105233633;LOC105233636;LOC109580082;LOC105233634
	lnc24706.1	;LOC105233638	;LOC105233638
	lnc24723.2	;LOC105233638						;LOC105233638
	lnc24724.2	;LOC105233638						;LOC105233638	LOC105233642LOC109580083LOC105233643
	lnc24735.1	;LOC105233641;LOC105233643;LOC109580083;LOC105233642	;LOC105233641						LOC105233643LOC109580083LOC105233642
	lnc24737.1	;LOC105233641;LOC105233643;LOC109580083;LOC105233642	;LOC105233641						LOC105233643LOC109580083LOC105233642
	lnc24738.1	;LOC105233641;LOC105233643;LOC109580083;LOC105233642	;LOC105233641						LOC105233643LOC105233642LOC109580083
	lnc24738.2	;LOC105233641;LOC105233643;LOC109580083;LOC105233642	;LOC105233641						LOC105233647LOC105233645
	lnc24750.1	;LOC105233641;LOC105233643;LOC109580083;LOC105233642;LOC105233647;LOC105233645	;LOC105233641					;LOC105233642;LOC109580083;LOC105233643	LOC105233647LOC105233645
	lnc24733.13	;LOC105233641;LOC109580083;LOC105233642;LOC105233647;LOC105233645	;LOC105233641					;LOC105233642;LOC109580083	LOC105233645LOC105233647
	lnc24751.1	;LOC105233641;LOC105233642;LOC105233647;LOC105233645	;LOC105233641					;LOC105233642	LOC105233653LOC105233651LOC105233654
	lnc24778.1	;LOC105233649;LOC105233650;LOC105233656;LOC105233651;LOC105233653;LOC105233654				;LOC105233649	;LOC105233656;LOC105233650		LOC105233654
	lnc24787.2	;LOC105233649;LOC105233650;LOC105233656;LOC105233651;LOC105233653;LOC105233654			;LOC105233653			;LOC105233650;LOC105233656;LOC105233651;LOC105233649	LOC105233677
	lnc24845.1	;LOC105233664;LOC105233665;LOC105233666;LOC105233667;LOC105233668;LOC105233677						;LOC105233667;LOC105233664;LOC105233666;LOC105233665;LOC105233668	LOC105233669LOC105233677
	lnc24861.2	;LOC105233667;LOC105233668;LOC105233677;LOC105233669						;LOC105233668;LOC105233667	LOC105233677LOC105233669
	lnc24861.4	;LOC105233667;LOC105233668;LOC105233677;LOC105233669						;LOC105233667;LOC105233668	LOC105233669LOC105233677
	lnc24863.1	;LOC105233668;LOC105233677;LOC105233669						;LOC105233668	LOC105233669LOC105233677
	lnc24863.2	;LOC105233668;LOC105233677;LOC105233669						;LOC105233668	LOC105233682LOC105233686LOC105233683LOC105233685LOC105233687
	lnc24963.1	;LOC105233681;LOC105233682;LOC105233683;LOC105233685;LOC105233687;LOC105233686					;LOC105233681		LOC105233686LOC105233685LOC105233687
	lnc24968.1	;LOC105233681;LOC105233682;LOC105233683;LOC105233685;LOC105233687;LOC105233686	;LOC105233682			;LOC105233681	;LOC105233683		LOC105233706LOC105233690LOC105233693LOC105233692LOC105233695LOC105233707LOC105233696LOC105233691LOC105233694
	lnc24985.16	;LOC105233687;LOC105233686;LOC105233688;LOC105233690;LOC105233691;LOC105233693;LOC105233692;LOC105233694;LOC105233695;LOC105233696;LOC105233707;LOC105233706	;LOC105233688					;LOC105233686;LOC105233687	LOC105233703LOC105233696LOC105233707LOC105233705LOC105233700LOC105233701LOC105233706LOC105233702LOC105233699
	lnc25002.3	;LOC105233687;LOC105233688;LOC105233690;LOC105233691;LOC105233693;LOC105233692;LOC105233694;LOC105233695;LOC105233696;LOC105233707;LOC105233706;LOC105233705;LOC105233703;LOC105233702;LOC105233699;LOC105233700;LOC105233701	;LOC105233691	LOC105233690	;LOC105233693		;LOC105233692;LOC105233694;LOC105233695	;LOC105233688;LOC105233687	LOC105233697
	lnc25019.1	;LOC105233688;LOC105233690;LOC105233691;LOC105233693;LOC105233692;LOC105233694;LOC105233695;LOC105233696;LOC105233707;LOC105233706;LOC105233705;LOC105233703;LOC105233702;LOC105233699;LOC105233700;LOC105233701;LOC105233697	;LOC105233703;LOC105233702;LOC105233699;LOC105233700;LOC105233701			;LOC105233706;LOC105233705		;LOC105233688;LOC105233695;LOC105233707;LOC105233691;LOC105233694;LOC105233696;LOC105233690;LOC105233693;LOC105233692	LOC105233697
	lnc25022.1	;LOC105233690;LOC105233691;LOC105233693;LOC105233692;LOC105233694;LOC105233695;LOC105233696;LOC105233707;LOC105233706;LOC105233705;LOC105233703;LOC105233702;LOC105233699;LOC105233700;LOC105233701;LOC105233697	;LOC105233699			;LOC105233702;LOC105233703;LOC105233705	;LOC105233700;LOC105233701	;LOC105233692;LOC105233690;LOC105233706;LOC105233693;LOC105233696;LOC105233694;LOC105233691;LOC105233695;LOC105233707
	lnc25034.1	;LOC105233706;LOC105233705;LOC105233703;LOC105233702;LOC105233699;LOC105233700;LOC105233701;LOC105233697	;LOC105233697					;LOC105233706;LOC105233700;LOC105233701;LOC105233705;LOC105233703;LOC105233702;LOC105233699
	lnc25038.1	;LOC105233706;LOC105233705;LOC105233703;LOC105233702;LOC105233699;LOC105233700;LOC105233701;LOC105233697	;LOC105233697					;LOC105233706;LOC105233701;LOC105233700;LOC105233705;LOC105233703;LOC105233702;LOC105233699
	lnc25040.2	;LOC105233703;LOC105233702;LOC105233699;LOC105233700;LOC105233701;LOC105233697				;LOC105233697		;LOC105233700;LOC105233701;LOC105233699;LOC105233702;LOC105233703
	lnc25041.1	;LOC105233699;LOC105233700;LOC105233701;LOC105233697				;LOC105233697		;LOC105233701;LOC105233700;LOC105233699
	lnc25041.2	;LOC105233699;LOC105233700;LOC105233701;LOC105233697				;LOC105233697		;LOC105233700;LOC105233701;LOC105233699
	lnc25041.4	;LOC105233699;LOC105233700;LOC105233701;LOC105233697				;LOC105233697		;LOC105233700;LOC105233701;LOC105233699	LOC105233716
	lnc25061.1	;LOC105233708;LOC105233709;LOC105233711;LOC105233710;LOC105233713;LOC105233715;LOC105233714;LOC105233716	;LOC105233715			;LOC105233714		;LOC105233711;LOC105233708;LOC105233713;LOC105233709;LOC105233710	LOC105233722LOC105233716
	lnc25068.1	;LOC105233708;LOC105233709;LOC105233711;LOC105233710;LOC105233713;LOC105233715;LOC105233714;LOC105233716;LOC105233722						;LOC105233708;LOC105233714;LOC105233709;LOC105233710;LOC105233711;LOC105233715;LOC105233713	LOC105233720LOC105233721LOC105233718
	lnc25112.1	;LOC105233716;LOC105233722;LOC105233717;LOC105233718;LOC105233720;LOC105233721	;LOC105233722				;LOC105233717	;LOC105233716	LOC105233720LOC105233721LOC105233718
	lnc25118.1	;LOC105233722;LOC105233717;LOC105233718;LOC105233720;LOC105233721	;LOC105233722					;LOC105233717	LOC105233721LOC105233720LOC105233718
	lnc25119.3	;LOC105233722;LOC105233717;LOC105233718;LOC105233720;LOC105233721	;LOC105233722					;LOC105233717	LOC105233721LOC105233720LOC105233718
	lnc25119.1	;LOC105233722;LOC105233717;LOC105233718;LOC105233720;LOC105233721	;LOC105233722					;LOC105233717	LOC105233718LOC105233720LOC105233721
	lnc25119.4	;LOC105233722;LOC105233717;LOC105233718;LOC105233720;LOC105233721	;LOC105233722					;LOC105233717	LOC105233718LOC105233721LOC105233720
	lnc25121.1	;LOC105233722;LOC105233717;LOC105233718;LOC105233720;LOC105233721	;LOC105233722					;LOC105233717
	lnc25131.2	;LOC105233722;LOC105233717;LOC105233718;LOC105233720;LOC105233721	;LOC105233721					;LOC105233718;LOC105233717;LOC105233720;LOC105233722
	lnc25136.2	;LOC105233721				;LOC105233721
	lnc25138.2	;LOC105233721						;LOC105233721	LOC105233727LOC105233724LOC105233725LOC109580085LOC105233729LOC105233726LOC105233745LOC105233746
	lnc25140.2	;LOC105233744;LOC105233724;LOC109580085;LOC105233745;LOC105233746;LOC105233725;LOC105233726;LOC105233727;LOC105233729				;LOC105233744			LOC105233724LOC105233727LOC105233725LOC105233729LOC105233726LOC105233746LOC105233745LOC109580085
	lnc25140.3	;LOC105233744;LOC105233724;LOC109580085;LOC105233745;LOC105233746;LOC105233725;LOC105233726;LOC105233727;LOC105233729				;LOC105233744			LOC105233741
	lnc25167.1	;LOC105233730;LOC105233731;LOC105233732;LOC105233733;LOC105233734;LOC105233736;LOC105233735;LOC105233738;LOC105233737;LOC105233739;LOC105233740;LOC105233741		LOC105233739			;LOC105233740	;LOC105233735;LOC105233730;LOC105233737;LOC105233736;LOC105233738;LOC105233732;LOC105233731;LOC105233734;LOC105233733	LOC105233742
	lnc25170.2	;LOC105233737;LOC105233739;LOC105233740;LOC105233741;LOC105233742		LOC105233740			;LOC105233741	;LOC105233739;LOC105233737
	lnc25185.1	;LOC105233740;LOC105233741;LOC105233742						;LOC105233740;LOC105233742;LOC105233741
	lnc25185.2	;LOC105233740;LOC105233741;LOC105233742						;LOC105233741;LOC105233740;LOC105233742
	lnc25186.3	;LOC105233741;LOC105233742						;LOC105233741;LOC105233742
	lnc25186.4	;LOC105233741;LOC105233742						;LOC105233742;LOC105233741
	lnc25186.5	;LOC105233741;LOC105233742						;LOC105233741;LOC105233742
	lnc25186.6	;LOC105233741;LOC105233742						;LOC105233742;LOC105233741	LOC105233750LOC105233752LOC105233753LOC105233751
	lnc25245.1	;LOC105233749;LOC105233750;LOC105233752;LOC105233751;LOC105233753						;LOC105233749	LOC105233755LOC105233752LOC105233753LOC105233751
	lnc25248.2	;LOC105233749;LOC105233750;LOC105233752;LOC105233751;LOC105233753;LOC105233755					;LOC105233750	;LOC105233749	LOC105233752LOC105233757LOC105233753LOC105233751LOC105233755LOC105233756
	lnc25250.1	;LOC105233749;LOC105233750;LOC105233752;LOC105233751;LOC105233753;LOC105233755;LOC105233756;LOC105233757	;LOC105233750					;LOC105233749	LOC105233762
	lnc25283.1	;LOC105233762							LOC105233762
	lnc25295.1	;LOC105233762							LOC105233762
	lnc25295.2	;LOC105233762							LOC105233762
	lnc25295.3	;LOC105233762							LOC105233762
	lnc25295.4	;LOC105233762							LOC105233762
	lnc25295.5	;LOC105233762
	lnc25302.1	;LOC105233762					;LOC105233762
	lnc25306.1	;LOC105233762	;LOC105233762
	lnc25306.2	;LOC105233762	;LOC105233762						LOC105233763
	lnc25304.9	;LOC105233762;LOC105233763	;LOC105233762						LOC105233763
	lnc25304.10	;LOC105233762;LOC105233763	;LOC105233762						LOC105233763LOC105233760
	lnc25324.2	;LOC105233762;LOC105233763;LOC105233760						;LOC105233762	LOC105233760
	lnc25328.1	;LOC105233762;LOC105233763;LOC105233760					;LOC105233763	;LOC105233762	LOC105233760
	lnc25335.1	;LOC105233763;LOC105233760	;LOC105233763						LOC105233760
	lnc25335.2	;LOC105233763;LOC105233760	;LOC105233763						LOC105233760
	lnc25335.3	;LOC105233763;LOC105233760	;LOC105233763						LOC105233760
	lnc25337.1	;LOC105233763;LOC105233760	;LOC105233763
	lnc25333.8	;LOC105233763;LOC105233760	;LOC105233763					;LOC105233760
	lnc25342.1	;LOC105233763;LOC105233760	;LOC105233763					;LOC105233760
	lnc25342.2	;LOC105233763;LOC105233760	;LOC105233763					;LOC105233760
	lnc25343.1	;LOC105233763;LOC105233760	;LOC105233763					;LOC105233760
	lnc25344.1	;LOC105233763;LOC105233760	;LOC105233763					;LOC105233760
	lnc25345.1	;LOC105233763;LOC105233760	;LOC105233763					;LOC105233760
	lnc25380.1	;LOC105233767						;LOC105233767
	lnc25389.1	;LOC105233767						;LOC105233767	LOC105233772
	lnc25406.1	;LOC105233768;LOC105233769;LOC105233770;LOC105233771;LOC105233773;LOC105233772				;LOC105233770	;LOC105233773;LOC105233771	;LOC105233768;LOC105233769	LOC105233778
	lnc25429.1	;LOC105233778							LOC105233778
	lnc25430.2	;LOC105233778							LOC105233778
	lnc25430.3	;LOC105233778							LOC105233778
	lnc25430.5	;LOC105233778
	lnc25466.1	;LOC105233785	;LOC105233785						LOC105233805LOC105233804LOC105233803LOC105233802LOC105233809
	lnc25561.4	;LOC105233798;LOC105233797;LOC105233800;LOC109580089;LOC105233808;LOC105233801;LOC105233809;LOC105233803;LOC105233802;LOC105233804;LOC105233805	;LOC109580089;LOC105233808				;LOC105233801	;LOC105233798;LOC105233800;LOC105233797	LOC105233802LOC105233809LOC105233804LOC105233803LOC105233805
	lnc25561.3	;LOC105233798;LOC105233797;LOC105233800;LOC109580089;LOC105233808;LOC105233801;LOC105233809;LOC105233803;LOC105233802;LOC105233804;LOC105233805	;LOC109580089;LOC105233808				;LOC105233801	;LOC105233800;LOC105233798;LOC105233797	LOC105233814LOC105233813LOC105233812
	lnc25588.1	;LOC105233823;LOC105233810;LOC105233812;LOC105233813;LOC105233814			;LOC105233810	;LOC105233823			LOC105233824LOC105233820LOC105233817LOC105233814LOC105233815LOC105233821LOC105233816LOC105233818
	lnc25596.1	;LOC105233823;LOC105233810;LOC105233812;LOC105233813;LOC105233814;LOC105233815;LOC105233816;LOC105233817;LOC105233824;LOC105233818;LOC105233820;LOC105233821						;LOC105233810;LOC105233813;LOC105233823;LOC105233812
	lnc25629.8	;LOC105233821;LOC105233825;LOC105233826;LOC105233827;LOC105233828;LOC105233822	;LOC105233822					;LOC105233826;LOC105233825;LOC105233821;LOC105233827;LOC105233828
	lnc25630.1	;LOC105233825;LOC105233826;LOC105233827;LOC105233828;LOC105233822	;LOC105233822					;LOC105233825;LOC105233826;LOC105233828;LOC105233827
	lnc25631.1	;LOC105233826;LOC105233827;LOC105233828;LOC105233822	;LOC105233822					;LOC105233827;LOC105233828;LOC105233826
	lnc25632.1	;LOC105233827;LOC105233828;LOC105233822	;LOC105233822					;LOC105233828;LOC105233827
	lnc25633.1	;LOC105233827;LOC105233828;LOC105233822	;LOC105233822					;LOC105233828;LOC105233827
	lnc25634.1	;LOC105233828;LOC105233822	;LOC105233822					;LOC105233828
	lnc25635.1	;LOC105233828;LOC105233822	;LOC105233822					;LOC105233828
	lnc25636.1	;LOC105233822	;LOC105233822
	lnc25636.2	;LOC105233822	;LOC105233822
	lnc25637.1	;LOC105233822	;LOC105233822
	lnc25645.2	;LOC105233822				;LOC105233822
	lnc25645.4	;LOC105233822				;LOC105233822
	lnc25645.5	;LOC105233822				;LOC105233822
	lnc25648.4	;LOC105233822						;LOC105233822
	lnc25652.2	;LOC105233822						;LOC105233822
	lnc25728.1	;LOC105233831;LOC105233832;LOC105233833;LOC105233834	;LOC105233834					;LOC105233833;LOC105233832;LOC105233831	LOC105233836LOC105233837
	lnc25730.1	;LOC105233831;LOC105233832;LOC105233833;LOC105233834;LOC105233836;LOC105233837	;LOC105233834					;LOC105233832;LOC105233833;LOC105233831	LOC105233838LOC105233837LOC105233836
	lnc25731.1	;LOC105233831;LOC105233832;LOC105233833;LOC105233834;LOC105233836;LOC105233837;LOC105233838	;LOC105233834					;LOC105233833;LOC105233831;LOC105233832	LOC105233837LOC105233836LOC105233838
	lnc25733.2	;LOC105233831;LOC105233832;LOC105233833;LOC105233834;LOC105233836;LOC105233837;LOC105233838	;LOC105233834					;LOC105233833;LOC105233832;LOC105233831	LOC105233836LOC105233837LOC105233838
	lnc25733.1	;LOC105233831;LOC105233832;LOC105233833;LOC105233834;LOC105233836;LOC105233837;LOC105233838	;LOC105233834					;LOC105233831;LOC105233833;LOC105233832	LOC105233838LOC105233836LOC105233837
	lnc25735.2	;LOC105233831;LOC105233832;LOC105233833;LOC105233834;LOC105233836;LOC105233837;LOC105233838	;LOC105233834					;LOC105233832;LOC105233833;LOC105233831	LOC105233838LOC105233836LOC105233837
	lnc25735.1	;LOC105233831;LOC105233832;LOC105233833;LOC105233834;LOC105233836;LOC105233837;LOC105233838	;LOC105233834					;LOC105233831;LOC105233833;LOC105233832	LOC105233838LOC105233836LOC105233837
	lnc25735.3	;LOC105233831;LOC105233832;LOC105233833;LOC105233834;LOC105233836;LOC105233837;LOC105233838	;LOC105233834					;LOC105233833;LOC105233831;LOC105233832	LOC105233837LOC105233836LOC105233838
	lnc25736.1	;LOC105233831;LOC105233832;LOC105233833;LOC105233834;LOC105233836;LOC105233837;LOC105233838	;LOC105233834					;LOC105233831;LOC105233833;LOC105233832	LOC105233838LOC105233837LOC105233836
	lnc25736.2	;LOC105233831;LOC105233832;LOC105233833;LOC105233834;LOC105233836;LOC105233837;LOC105233838	;LOC105233834					;LOC105233833;LOC105233832;LOC105233831	LOC105233837LOC105233836LOC105233838
	lnc25737.1	;LOC105233831;LOC105233832;LOC105233833;LOC105233834;LOC105233836;LOC105233837;LOC105233838	;LOC105233834					;LOC105233831;LOC105233833;LOC105233832	LOC105233840LOC105233838
	lnc25739.1	;LOC105233834;LOC105233836;LOC105233837;LOC105233838;LOC105233840	;LOC105233834				;LOC105233836;LOC105233837		LOC105233852
	lnc25767.1	;LOC105233852							LOC105233842LOC105233844LOC105233845LOC105233843LOC105233841
	lnc25792.1	;LOC105233852;LOC105233842;LOC105233841;LOC105233843;LOC105233844;LOC105233845	;LOC105233852						LOC105233846LOC105233845LOC105233843LOC105233847LOC105233841LOC105233844LOC105233853
	lnc25796.1	;LOC105233852;LOC105233842;LOC105233841;LOC105233843;LOC105233844;LOC105233845;LOC105233853;LOC105233846;LOC105233847				;LOC105233852	;LOC105233842		LOC105233846LOC105233843LOC105233845LOC105233847LOC105233844LOC105233853
	lnc25799.1	;LOC105233852;LOC105233842;LOC105233841;LOC105233843;LOC105233844;LOC105233845;LOC105233853;LOC105233846;LOC105233847					;LOC105233842;LOC105233841	;LOC105233852	LOC105233847
	lnc25818.4	;LOC105233852;LOC105233842;LOC105233841;LOC105233843;LOC105233844;LOC105233845;LOC105233853;LOC105233846;LOC105233847				;LOC105233846		;LOC105233841;LOC105233844;LOC105233853;LOC105233842;LOC105233852;LOC105233843;LOC105233845	LOC105233847
	lnc25818.2	;LOC105233852;LOC105233842;LOC105233841;LOC105233843;LOC105233844;LOC105233845;LOC105233853;LOC105233846;LOC105233847				;LOC105233846		;LOC105233853;LOC105233842;LOC105233844;LOC105233841;LOC105233845;LOC105233843;LOC105233852	LOC105233847
	lnc25818.1	;LOC105233852;LOC105233842;LOC105233841;LOC105233843;LOC105233844;LOC105233845;LOC105233853;LOC105233846;LOC105233847				;LOC105233846		;LOC105233852;LOC105233843;LOC105233845;LOC105233841;LOC105233844;LOC105233842;LOC105233853	LOC105233847
	lnc25818.3	;LOC105233852;LOC105233842;LOC105233841;LOC105233843;LOC105233844;LOC105233845;LOC105233853;LOC105233846;LOC105233847				;LOC105233846		;LOC105233852;LOC105233845;LOC105233843;LOC105233841;LOC105233842;LOC105233853;LOC105233844	LOC105233847
	lnc25818.5	;LOC105233852;LOC105233842;LOC105233841;LOC105233843;LOC105233844;LOC105233845;LOC105233853;LOC105233846;LOC105233847				;LOC105233846		;LOC105233843;LOC105233845;LOC105233852;LOC105233842;LOC105233853;LOC105233844;LOC105233841	LOC105233847
	lnc25818.6	;LOC105233852;LOC105233842;LOC105233841;LOC105233843;LOC105233844;LOC105233845;LOC105233853;LOC105233846;LOC105233847				;LOC105233846		;LOC105233843;LOC105233845;LOC105233852;LOC105233842;LOC105233853;LOC105233844;LOC105233841
	lnc25821.2	;LOC105233852;LOC105233842;LOC105233841;LOC105233843;LOC105233844;LOC105233845;LOC105233853;LOC105233846;LOC105233847					;LOC105233847	;LOC105233846;LOC105233852;LOC105233845;LOC105233843;LOC105233841;LOC105233842;LOC105233853;LOC105233844	LOC105233848
	lnc25823.1	;LOC105233842;LOC105233843;LOC105233844;LOC105233845;LOC105233853;LOC105233846;LOC105233847;LOC105233848	;LOC105233847					;LOC105233843;LOC105233845;LOC105233846;LOC105233844;LOC105233853;LOC105233842
	lnc25842.1	;LOC105233855				;LOC105233855
	lnc25847.1	;LOC105233855						;LOC105233855
	lnc25847.2	;LOC105233855						;LOC105233855
	lnc25884.1	;LOC105233858;LOC105233856				;LOC105233856;LOC105233858			LOC105233898LOC105233897LOC105233900LOC105233896LOC105233911
	lnc25950.2	;LOC105233911;LOC105233897;LOC105233896;LOC105233898;LOC105233900							LOC105233901
	lnc25964.1	;LOC105233911;LOC105233897;LOC105233896;LOC105233898;LOC105233900;LOC105233901	;LOC105233900					;LOC105233897;LOC105233898;LOC105233896;LOC105233911	LOC105233901
	lnc25965.1	;LOC105233911;LOC105233897;LOC105233896;LOC105233898;LOC105233900;LOC105233901	;LOC105233900					;LOC105233896;LOC105233911;LOC105233897;LOC105233898
	lnc25967.1	;LOC105233911;LOC105233897;LOC105233896;LOC105233898;LOC105233900;LOC105233901	;LOC105233901					;LOC105233898;LOC105233897;LOC105233900;LOC105233911;LOC105233896	LOC105233926
	lnc26033.7	;LOC105233921;LOC105233922;LOC105233923;LOC105233924;LOC105233925;LOC105233926		LOC105233925				;LOC105233922;LOC105233923;LOC105233924;LOC105233921	LOC105233937LOC105233933LOC105233932LOC105233934LOC105233935
	lnc26084.1	;LOC105233928;LOC105233938;LOC105233939;LOC105233940;LOC105233929;LOC105233930;LOC105233931;LOC105233932;LOC105233933;LOC105233934;LOC105233935;LOC105233937	;LOC105233931					;LOC105233938;LOC105233928;LOC105233940;LOC105233930;LOC105233939;LOC105233929	LOC105233943LOC109580093
	lnc26154.1	;LOC105233944;LOC105233943;LOC109580093						;LOC105233944
	lnc26163.1	;LOC105233943;LOC109580093	;LOC109580093					;LOC105233943
	lnc26161.7	;LOC105233943;LOC109580093	;LOC109580093					;LOC105233943
	lnc26194.1	;LOC105233947	;LOC105233947
	lnc26195.1	;LOC105233947	;LOC105233947
	lnc26200.1	;LOC105233947						;LOC105233947
	lnc26200.2	;LOC105233947						;LOC105233947
	lnc26200.3	;LOC105233947						;LOC105233947
	lnc26206.1	;LOC105233947						;LOC105233947
	lnc26210.2	;LOC105233947						;LOC105233947
	lnc26210.3	;LOC105233947						;LOC105233947
	lnc26211.1	;LOC105233947						;LOC105233947
	lnc26212.1	;LOC105233947						;LOC105233947
	lnc26212.2	;LOC105233947						;LOC105233947
	lnc26222.1	;LOC105233948	;LOC105233948
	lnc26223.1	;LOC105233948	;LOC105233948						LOC105233964LOC105233970LOC105233962LOC105233963LOC105233966
	lnc26268.1	;LOC105233954;LOC105233955;LOC105233957;LOC105233958;LOC105233959;LOC105233960;LOC105233961;LOC105233968;LOC105233962;LOC105233964;LOC105233963;LOC105233966;LOC105233970						;LOC105233968;LOC105233955;LOC105233961;LOC105233958;LOC105233960;LOC105233959;LOC105233957;LOC105233954	LOC105233964LOC105233963LOC105233966LOC105233970LOC105233962
	lnc26271.3	;LOC105233954;LOC105233955;LOC105233957;LOC105233958;LOC105233959;LOC105233960;LOC105233961;LOC105233968;LOC105233962;LOC105233964;LOC105233963;LOC105233966;LOC105233970						;LOC105233959;LOC105233957;LOC105233954;LOC105233968;LOC105233955;LOC105233961;LOC105233958;LOC105233960	LOC105233964LOC105233967LOC105233966LOC105233963LOC105233970LOC105233962
	lnc26272.1	;LOC105233955;LOC105233957;LOC105233958;LOC105233959;LOC105233960;LOC105233961;LOC105233968;LOC105233962;LOC105233964;LOC105233963;LOC105233966;LOC105233970;LOC105233967						;LOC105233960;LOC105233957;LOC105233959;LOC105233961;LOC105233968;LOC105233955;LOC105233958	LOC105233963LOC105233967LOC105233966LOC105233964LOC105233962LOC105233970
	lnc26278.2	;LOC105233957;LOC105233958;LOC105233959;LOC105233960;LOC105233961;LOC105233968;LOC105233962;LOC105233964;LOC105233963;LOC105233966;LOC105233970;LOC105233967						;LOC105233958;LOC105233961;LOC105233968;LOC105233960;LOC105233959;LOC105233957	LOC105233978LOC105233977LOC105233976LOC105234000LOC105233982
	lnc26309.2	;LOC105233973;LOC105233974;LOC105233976;LOC105233977;LOC105233978;LOC105234000;LOC105233982	;LOC105233973				;LOC105233974		LOC105233985LOC109579180LOC105233987LOC105233982LOC105233983LOC109580094LOC105233981LOC105233980
	lnc26321.1	;LOC105233973;LOC105233974;LOC105233976;LOC105233977;LOC105233978;LOC105234000;LOC105233982;LOC105233980;LOC109580094;LOC105233981;LOC109579180;LOC105233983;LOC105233985;LOC105233987					;LOC105234000	;LOC105233974;LOC105233973;LOC105233976;LOC105233978;LOC105233977	LOC105233987LOC109579180LOC105233985LOC105233981LOC105233989LOC105233988LOC105233983LOC109580094
	lnc26327.1	;LOC105233974;LOC105233976;LOC105233977;LOC105233978;LOC105234000;LOC105233982;LOC105233980;LOC109580094;LOC105233981;LOC109579180;LOC105233983;LOC105233985;LOC105233987;LOC105233989;LOC105233988	;LOC105233980			;LOC105233982		;LOC105233974;LOC105234000;LOC105233976;LOC105233977;LOC105233978	LOC105233981LOC105233989LOC105233988LOC105233983LOC105233987LOC105233985LOC109579180LOC105233990
	lnc26327.3	;LOC105233974;LOC105233976;LOC105233977;LOC105233978;LOC105234000;LOC105233982;LOC105233980;LOC109580094;LOC105233981;LOC109579180;LOC105233983;LOC105233985;LOC105233987;LOC105233989;LOC105233988;LOC105233990	;LOC105233980			;LOC105233982	;LOC109580094	;LOC105233977;LOC105233978;LOC105233976;LOC105233974;LOC105234000	LOC105233989LOC105233981LOC105233983LOC105233988LOC105233987LOC105233990LOC105233985LOC109579180
	lnc26327.4	;LOC105233974;LOC105233976;LOC105233977;LOC105233978;LOC105234000;LOC105233982;LOC105233980;LOC109580094;LOC105233981;LOC109579180;LOC105233983;LOC105233985;LOC105233987;LOC105233989;LOC105233988;LOC105233990	;LOC105233980				;LOC109580094	;LOC105233982;LOC105233974;LOC105234000;LOC105233977;LOC105233978;LOC105233976	LOC105233987LOC105233989LOC105233988LOC105233991LOC105233990LOC105233992
	lnc26335.1	;LOC105233978;LOC105234000;LOC105233982;LOC105233980;LOC109580094;LOC105233981;LOC109579180;LOC105233983;LOC105233985;LOC105233987;LOC105233989;LOC105233988;LOC105233990;LOC105233991;LOC105233992				;LOC109579180;LOC105233981	;LOC105233985;LOC105233983	;LOC109580094;LOC105233978;LOC105234000;LOC105233982;LOC105233980	LOC105233994LOC105233988LOC105233992LOC105233991LOC105233990LOC105233989
	lnc26338.1	;LOC105234000;LOC105233982;LOC105233980;LOC109580094;LOC105233981;LOC109579180;LOC105233983;LOC105233985;LOC105233987;LOC105233989;LOC105233988;LOC105233990;LOC105233991;LOC105233992;LOC105233994	;LOC105233985				;LOC105233987	;LOC105233980;LOC105233981;LOC105233982;LOC105234000;LOC109579180;LOC109580094;LOC105233983	LOC105233998LOC105233996LOC105233999LOC105233995LOC105233994LOC105233997
	lnc26357.2	;LOC109579180;LOC105233983;LOC105233985;LOC105233987;LOC105233989;LOC105233988;LOC105233990;LOC105233991;LOC105233992;LOC105233994;LOC105233995;LOC105233996;LOC105233997;LOC105233998;LOC105233999			;LOC105233992	;LOC105233991		;LOC105233989;LOC105233987;LOC109579180;LOC105233988;LOC105233985;LOC105233983;LOC105233990	LOC105233999
	lnc26372.1	;LOC105233989;LOC105233988;LOC105233990;LOC105233991;LOC105233992;LOC105233994;LOC105233995;LOC105233996;LOC105233997;LOC105233998;LOC105233999	;LOC105233997			;LOC105233996	;LOC105233998	;LOC105233995;LOC105233988;LOC105233991;LOC105233989;LOC105233994;LOC105233992;LOC105233990	LOC105234012
	lnc26385.1	;LOC105234012
	lnc26394.1	;LOC105234012	;LOC105234012
	lnc26396.2	;LOC105234012	;LOC105234012
	lnc26403.1	;LOC105234012	;LOC105234012						LOC105234002LOC105234013LOC105234003
	lnc26411.2	;LOC105234012;LOC105234002;LOC105234003;LOC105234013						;LOC105234012	LOC105234002LOC105234013LOC105234003
	lnc26422.1	;LOC105234012;LOC105234002;LOC105234003;LOC105234013						;LOC105234012
	lnc26426.1	;LOC105234002;LOC105234003;LOC105234013			;LOC105234002		;LOC105234003;LOC105234013		LOC105234009LOC105234006LOC105234005LOC105234007LOC105234004LOC105234010
	lnc26434.1	;LOC105234013;LOC105234004;LOC105234005;LOC105234006;LOC105234007;LOC105234009;LOC105234010				;LOC105234013			LOC105234004LOC105234010LOC105234007LOC105234005LOC105234006LOC105234009
	lnc26434.2	;LOC105234013;LOC105234004;LOC105234005;LOC105234006;LOC105234007;LOC105234009;LOC105234010				;LOC105234013			LOC105234006LOC105234009LOC105234007LOC105234005LOC105234010LOC105234004
	lnc26434.3	;LOC105234013;LOC105234004;LOC105234005;LOC105234006;LOC105234007;LOC105234009;LOC105234010				;LOC105234013			LOC105234005LOC105234007LOC105234009LOC105234006LOC105234004LOC105234010
	lnc26435.2	;LOC105234013;LOC105234004;LOC105234005;LOC105234006;LOC105234007;LOC105234009;LOC105234010				;LOC105234013			LOC105234010LOC105234004LOC105234011LOC105234009LOC105234006LOC105234005LOC105234007
	lnc26436.2	;LOC105234013;LOC105234004;LOC105234005;LOC105234006;LOC105234007;LOC105234009;LOC105234010;LOC105234011						;LOC105234013	LOC105234015
	lnc26467.7	;LOC105234015							LOC105234019LOC105234021LOC105234023LOC105234020LOC105234017LOC105234018LOC105234022
	lnc26467.17	;LOC105234015;LOC105234017;LOC105234020;LOC105234019;LOC105234018;LOC105234023;LOC105234021;LOC105234022					;LOC105234015		LOC105234019LOC105234026LOC105234021LOC105234023LOC105234028LOC105234020LOC105234018LOC105234022LOC105234027LOC105234035LOC105234036LOC105234017LOC105234024
	lnc26467.26	;LOC105234015;LOC105234017;LOC105234020;LOC105234019;LOC105234018;LOC105234023;LOC105234021;LOC105234022;LOC105234024;LOC105234035;LOC105234026;LOC105234036;LOC105234027;LOC105234028	;LOC105234015						LOC105234017LOC105234015
	lnc26470.2	;LOC105234015;LOC105234017
	lnc26510.3	;LOC105234015;LOC105234017;LOC105234020;LOC105234019;LOC105234018;LOC105234023;LOC105234021;LOC105234022;LOC105234024;LOC105234035;LOC105234026;LOC105234036;LOC105234027;LOC105234028;LOC105234030	;LOC105234030					;LOC105234020;LOC105234028;LOC105234022;LOC105234027;LOC105234018;LOC105234015;LOC105234021;LOC105234023;LOC105234026;LOC105234019;LOC105234017;LOC105234024;LOC105234036;LOC105234035
	lnc26530.1	;LOC105234037;LOC105234033;LOC105234032;LOC105234034		LOC105234032		;LOC105234033	;LOC105234034	;LOC105234037
	lnc26541.1	;LOC105234038;LOC105234040;LOC105234039				;LOC105234039		;LOC105234038;LOC105234040
	lnc26614.1	;LOC105234057;LOC105234060;LOC105234061;LOC105234062;LOC105234064;LOC105234065				;LOC105234065		;LOC105234061;LOC105234057;LOC105234062;LOC105234060;LOC105234064
	lnc26614.2	;LOC105234057;LOC105234060;LOC105234061;LOC105234062;LOC105234064;LOC105234065				;LOC105234065		;LOC105234057;LOC105234061;LOC105234062;LOC105234060;LOC105234064
	lnc26622.1	;LOC105234070					;LOC105234070		LOC105234071
	lnc26629.1	;LOC105234070;LOC105234071		LOC105234070
	lnc26632.1	;LOC105234070				;LOC105234070			LOC105234071
	lnc26650.1	;LOC105234070;LOC105234071						;LOC105234070	LOC109579213LOC105234066
	lnc26688.2	;LOC105234071;LOC109579213;LOC105234066				;LOC105234071			LOC105234066LOC109579213
	lnc26689.2	;LOC105234071;LOC109579213;LOC105234066				;LOC105234071
	lnc26720.11	;LOC105234067;LOC105234068						;LOC105234068;LOC105234067
	lnc26732.1	;LOC105234067;LOC105234068						;LOC105234068;LOC105234067
	lnc26738.1	;LOC105234067;LOC105234068						;LOC105234068;LOC105234067
	lnc26768.1	;LOC105234072;LOC109579214;LOC105234074;LOC105234075;LOC105234076;LOC105234077;LOC105234078	;LOC105234077					;LOC105234072;LOC105234075;LOC109579214;LOC105234076;LOC105234074	LOC105234080LOC105234078
	lnc26769.1	;LOC105234072;LOC109579214;LOC105234074;LOC105234075;LOC105234076;LOC105234077;LOC105234078;LOC105234080	;LOC105234077					;LOC105234076;LOC105234074;LOC105234072;LOC105234075;LOC109579214	LOC105234080LOC105234078
	lnc26769.2	;LOC105234072;LOC109579214;LOC105234074;LOC105234075;LOC105234076;LOC105234077;LOC105234078;LOC105234080	;LOC105234077					;LOC105234076;LOC105234074;LOC105234072;LOC105234075;LOC109579214	LOC105234080LOC105234078LOC105234081LOC105234082LOC105234085
	lnc26770.1	;LOC105234072;LOC109579214;LOC105234074;LOC105234075;LOC105234076;LOC105234077;LOC105234078;LOC105234080;LOC105234081;LOC105234082;LOC105234085	;LOC105234077					;LOC105234072;LOC105234075;LOC109579214;LOC105234076;LOC105234074
	lnc26807.1	;LOC105234078;LOC105234080;LOC105234081;LOC105234082;LOC105234085;LOC105234084;LOC105234083;LOC105234086	;LOC105234086					;LOC105234085;LOC105234083;LOC105234081;LOC105234080;LOC105234082;LOC105234078;LOC105234084	LOC105234108LOC105234105LOC105234099LOC105234103LOC105234107LOC105234104LOC105234100LOC105234101LOC105234102LOC105234106
	lnc26871.1	;LOC105234091;LOC105234093;LOC105234096;LOC105234095;LOC105234094;LOC109579215;LOC105234097;LOC105234098;LOC105234099;LOC105234101;LOC105234100;LOC105234102;LOC105234103;LOC105234108;LOC105234107;LOC105234106;LOC105234105;LOC105234104	;LOC105234098					;LOC105234094;LOC109579215;LOC105234097;LOC105234091;LOC105234096;LOC105234095;LOC105234093	LOC105234105LOC105234108LOC105234099LOC105234103LOC105234107LOC105234110LOC105234104LOC105234100LOC105234101LOC105234114LOC105234102LOC105234106
	lnc26872.1	;LOC105234093;LOC105234096;LOC105234095;LOC105234094;LOC109579215;LOC105234097;LOC105234098;LOC105234099;LOC105234101;LOC105234100;LOC105234102;LOC105234103;LOC105234108;LOC105234107;LOC105234106;LOC105234105;LOC105234104;LOC105234110;LOC105234114	;LOC105234098					;LOC105234097;LOC105234096;LOC105234095;LOC105234093;LOC105234094;LOC109579215	LOC105234114LOC105234106LOC105234104LOC105234110LOC105234105LOC105234103LOC105234108LOC105234107
	lnc26875.1	;LOC105234095;LOC105234094;LOC109579215;LOC105234097;LOC105234098;LOC105234099;LOC105234101;LOC105234100;LOC105234102;LOC105234103;LOC105234108;LOC105234107;LOC105234106;LOC105234105;LOC105234104;LOC105234110;LOC105234114				;LOC105234098	;LOC105234102;LOC105234099;LOC105234100;LOC105234101	;LOC105234095;LOC105234097;LOC109579215;LOC105234094	LOC105234114LOC105234106LOC105234104LOC105234110LOC105234103LOC105234107LOC105234108LOC105234105
	lnc26875.2	;LOC105234095;LOC105234094;LOC109579215;LOC105234097;LOC105234098;LOC105234099;LOC105234101;LOC105234100;LOC105234102;LOC105234103;LOC105234108;LOC105234107;LOC105234106;LOC105234105;LOC105234104;LOC105234110;LOC105234114				;LOC105234098	;LOC105234102;LOC105234099;LOC105234100;LOC105234101	;LOC105234094;LOC109579215;LOC105234095;LOC105234097	LOC105234114LOC105234106LOC105234103LOC105234108LOC105234105LOC105234107LOC105234110LOC105234104
	lnc26875.3	;LOC105234095;LOC105234094;LOC109579215;LOC105234097;LOC105234098;LOC105234099;LOC105234101;LOC105234100;LOC105234102;LOC105234103;LOC105234108;LOC105234107;LOC105234106;LOC105234105;LOC105234104;LOC105234110;LOC105234114				;LOC105234098	;LOC105234102;LOC105234099;LOC105234101;LOC105234100	;LOC105234094;LOC109579215;LOC105234095;LOC105234097	LOC105234106LOC105234114LOC105234104LOC105234110LOC105234107LOC105234103LOC105234105LOC105234108
	lnc26875.5	;LOC105234095;LOC105234094;LOC109579215;LOC105234097;LOC105234098;LOC105234099;LOC105234101;LOC105234100;LOC105234102;LOC105234103;LOC105234108;LOC105234107;LOC105234106;LOC105234105;LOC105234104;LOC105234110;LOC105234114				;LOC105234098	;LOC105234100;LOC105234101;LOC105234099;LOC105234102	;LOC109579215;LOC105234094;LOC105234095;LOC105234097	LOC105234114LOC105234106LOC105234108LOC105234103LOC105234107LOC105234105LOC105234110LOC105234104
	lnc26875.4	;LOC105234095;LOC105234094;LOC109579215;LOC105234097;LOC105234098;LOC105234099;LOC105234101;LOC105234100;LOC105234102;LOC105234103;LOC105234108;LOC105234107;LOC105234106;LOC105234105;LOC105234104;LOC105234110;LOC105234114				;LOC105234098	;LOC105234100;LOC105234101;LOC105234099;LOC105234102	;LOC105234095;LOC105234097;LOC109579215;LOC105234094	LOC105234106LOC105234114LOC105234103LOC105234108LOC105234107LOC105234105LOC105234104LOC105234110
	lnc26875.6	;LOC105234095;LOC105234094;LOC109579215;LOC105234097;LOC105234098;LOC105234099;LOC105234101;LOC105234100;LOC105234102;LOC105234103;LOC105234108;LOC105234107;LOC105234106;LOC105234105;LOC105234104;LOC105234110;LOC105234114				;LOC105234098	;LOC105234099;LOC105234101;LOC105234100;LOC105234102	;LOC105234097;LOC105234095;LOC109579215;LOC105234094	LOC105234106LOC105234114LOC105234110LOC105234104LOC105234103LOC105234107LOC105234108LOC105234105
	lnc26875.7	;LOC105234095;LOC105234094;LOC109579215;LOC105234097;LOC105234098;LOC105234099;LOC105234101;LOC105234100;LOC105234102;LOC105234103;LOC105234108;LOC105234107;LOC105234106;LOC105234105;LOC105234104;LOC105234110;LOC105234114				;LOC105234098	;LOC105234102;LOC105234099;LOC105234100;LOC105234101	;LOC105234097;LOC105234095;LOC105234094;LOC109579215	LOC105234111
	lnc26909.1	;LOC105234099;LOC105234101;LOC105234100;LOC105234102;LOC105234103;LOC105234108;LOC105234107;LOC105234106;LOC105234105;LOC105234104;LOC105234110;LOC105234114;LOC105234111						;LOC105234101;LOC105234100;LOC105234106;LOC105234114;LOC105234102;LOC105234105;LOC105234099;LOC105234103;LOC105234108;LOC105234107;LOC105234104;LOC105234110	LOC105234122LOC105234125LOC105234127LOC105234123LOC105234139LOC105234126LOC105234120LOC105234124LOC105234119
	lnc26948.2	;LOC105234115;LOC105234116;LOC105234117;LOC105234118;LOC105234119;LOC105234120;LOC105234122;LOC105234139;LOC105234125;LOC105234123;LOC105234124;LOC105234127;LOC105234126				;LOC105234116	;LOC105234118;LOC105234117	;LOC105234115	LOC105234120LOC105234126LOC105234139LOC105234124LOC105234119LOC105234125LOC105234122LOC105234127LOC105234123
	lnc26949.1	;LOC105234115;LOC105234116;LOC105234117;LOC105234118;LOC105234119;LOC105234120;LOC105234122;LOC105234139;LOC105234125;LOC105234123;LOC105234124;LOC105234127;LOC105234126				;LOC105234116	;LOC105234118;LOC105234117	;LOC105234115	LOC105234126LOC105234124LOC105234127
	lnc26957.1	;LOC105234115;LOC105234116;LOC105234117;LOC105234118;LOC105234119;LOC105234120;LOC105234122;LOC105234139;LOC105234125;LOC105234123;LOC105234124;LOC105234127;LOC105234126	;LOC105234125			;LOC105234139	;LOC105234123	;LOC105234122;LOC105234116;LOC105234120;LOC105234115;LOC105234119;LOC105234118;LOC105234117	LOC105234142LOC105234135
	lnc26982.1	;LOC105234141;LOC105234128;LOC105234130;LOC105234131;LOC105234132;LOC105234134;LOC105234142;LOC105234135						;LOC105234131;LOC105234128;LOC105234130;LOC105234132;LOC105234141;LOC105234134	LOC105234135LOC105234142
	lnc26983.1	;LOC105234141;LOC105234128;LOC105234130;LOC105234131;LOC105234132;LOC105234134;LOC105234142;LOC105234135						;LOC105234132;LOC105234130;LOC105234134;LOC105234141;LOC105234128;LOC105234131
	lnc26997.2	;LOC105234142;LOC105234135;LOC105234137;LOC105234136;LOC105234138				;LOC105234138		;LOC105234135;LOC105234136;LOC105234137;LOC105234142	LOC105234161LOC105234162
	lnc27048.2	;LOC105234164;LOC105234150;LOC105234151;LOC105234152;LOC105234154;LOC105234153;LOC105234155;LOC105234156;LOC105234157;LOC105234158;LOC105234159;LOC105234160;LOC105234161;LOC105234162			;LOC105234158	;LOC105234157	;LOC105234159;LOC105234160	;LOC105234150;LOC105234154;LOC105234153;LOC105234152;LOC105234155;LOC105234156;LOC105234164;LOC105234151	LOC105234188LOC105234175LOC105234181LOC105234179LOC105234182LOC105234178LOC105234174LOC105234180LOC105234177
	lnc27091.1	;LOC105234168;LOC109579223;LOC105234170;LOC105234169;LOC105234171;LOC105234172;LOC105234173;LOC105234174;LOC105234175;LOC105234177;LOC105234178;LOC105234179;LOC105234180;LOC105234181;LOC105234182;LOC105234188				;LOC105234169;LOC105234170	;LOC105234171;LOC105234172;LOC105234173	;LOC105234168;LOC109579223	LOC105234175LOC105234188LOC105234182LOC105234181LOC105234179LOC105234178LOC105234174LOC105234180LOC105234177
	lnc27091.2	;LOC105234168;LOC109579223;LOC105234170;LOC105234169;LOC105234171;LOC105234172;LOC105234173;LOC105234174;LOC105234175;LOC105234177;LOC105234178;LOC105234179;LOC105234180;LOC105234181;LOC105234182;LOC105234188				;LOC105234170;LOC105234169	;LOC105234173;LOC105234172;LOC105234171	;LOC105234168;LOC109579223	LOC105234193
	lnc27153.1	;LOC105234191;LOC105234192;LOC105234193					;LOC105234192	;LOC105234191	LOC105234220LOC105234224LOC105234215LOC105234229LOC105234227LOC105234226LOC109579226LOC105234232LOC105234223LOC105234228LOC105234218LOC105234222LOC105234219LOC105234217LOC105234230
	lnc27189.4	;LOC105234203;LOC105234204;LOC105234206;LOC105234207;LOC105234209;LOC105234211;LOC105234210;LOC105234212;LOC105234213;LOC105234214;LOC105234215;LOC105234217;LOC105234218;LOC105234220;LOC105234219;LOC105234222;LOC105234223;LOC105234224;LOC105234228;LOC105234227;LOC105234226;LOC105234229;LOC105234230;LOC105234232;LOC109579226		LOC105234212		;LOC105234211;LOC105234210;LOC105234209	;LOC105234214;LOC105234213	;LOC105234206;LOC105234204;LOC105234207;LOC105234203	LOC105234229LOC105234227LOC105234226LOC105234219LOC105234222LOC105234228LOC105234224LOC105234220LOC105234232LOC105234223LOC109579226LOC105234230
	lnc27198.1	;LOC105234203;LOC105234204;LOC105234206;LOC105234207;LOC105234209;LOC105234211;LOC105234210;LOC105234212;LOC105234213;LOC105234214;LOC105234215;LOC105234217;LOC105234218;LOC105234220;LOC105234219;LOC105234222;LOC105234223;LOC105234224;LOC105234228;LOC105234227;LOC105234226;LOC105234229;LOC105234230;LOC105234232;LOC109579226	;LOC105234218			;LOC105234215;LOC105234217		;LOC105234211;LOC105234204;LOC105234212;LOC105234203;LOC105234209;LOC105234213;LOC105234206;LOC105234210;LOC105234207;LOC105234214
	lnc27212.1	;LOC105234203;LOC105234204;LOC105234206;LOC105234207;LOC105234209;LOC105234211;LOC105234210;LOC105234212;LOC105234213;LOC105234214;LOC105234215;LOC105234217;LOC105234218;LOC105234220;LOC105234219;LOC105234222;LOC105234223;LOC105234224;LOC105234228;LOC105234227;LOC105234226;LOC105234229;LOC105234230;LOC105234232;LOC109579226			;LOC105234232	;LOC105234230;LOC105234229;LOC105234227;LOC105234226	;LOC109579226	;LOC105234206;LOC105234217;LOC105234210;LOC105234214;LOC105234212;LOC105234219;LOC105234211;LOC105234204;LOC105234228;LOC105234222;LOC105234218;LOC105234223;LOC105234207;LOC105234215;LOC105234220;LOC105234224;LOC105234203;LOC105234213;LOC105234209
	lnc27217.1	;LOC105234218;LOC105234220;LOC105234219;LOC105234222;LOC105234223;LOC105234224;LOC105234228;LOC105234227;LOC105234226;LOC105234229;LOC105234230;LOC105234232;LOC109579226	;LOC105234232					;LOC105234220;LOC105234224;LOC105234218;LOC105234222;LOC105234228;LOC105234219;LOC105234226;LOC105234227;LOC105234229;LOC105234230;LOC109579226;LOC105234223
	lnc27217.2	;LOC105234218;LOC105234220;LOC105234219;LOC105234222;LOC105234223;LOC105234224;LOC105234228;LOC105234227;LOC105234226;LOC105234229;LOC105234230;LOC105234232;LOC109579226	;LOC105234232					;LOC105234223;LOC105234230;LOC109579226;LOC105234226;LOC105234219;LOC105234229;LOC105234227;LOC105234224;LOC105234220;LOC105234222;LOC105234228;LOC105234218
	lnc27241.5	;LOC105234237;LOC109579229;LOC109579228;LOC109579230;LOC105234238	;LOC105234238					;LOC109579229;LOC105234237;LOC109579230;LOC109579228
	lnc27241.7	;LOC105234237;LOC109579229;LOC109579228;LOC109579230;LOC105234238	;LOC105234238					;LOC105234237;LOC109579230;LOC109579228;LOC109579229	LOC105234234LOC105234236
	lnc27241.16	;LOC105234238;LOC105234234;LOC105234236	;LOC105234238						LOC105234236LOC105234234
	lnc27241.17	;LOC105234238;LOC105234234;LOC105234236	;LOC105234238						LOC105234234LOC105234236
	lnc27241.18	;LOC105234238;LOC105234234;LOC105234236	;LOC105234238
	lnc27243.1	;LOC105234237;LOC109579229;LOC109579228;LOC109579230;LOC105234238	;LOC105234238					;LOC109579229;LOC109579230;LOC105234237;LOC109579228
	lnc27244.1	;LOC105234237;LOC109579229;LOC109579228;LOC109579230;LOC105234238	;LOC105234238					;LOC109579228;LOC105234237;LOC109579230;LOC109579229
	lnc27245.1	;LOC109579230;LOC105234238	;LOC105234238					;LOC109579230
	lnc27246.1	;LOC109579230;LOC105234238	;LOC105234238					;LOC109579230	LOC105234236
	lnc27252.1	;LOC105234238;LOC105234234;LOC105234236	;LOC105234234			;LOC105234238			LOC105234236
	lnc27254.1	;LOC105234238;LOC105234234;LOC105234236				;LOC105234234		;LOC105234238	LOC105234236LOC105234239
	lnc27256.2	;LOC105234238;LOC105234234;LOC105234236;LOC105234239						;LOC105234234;LOC105234238	LOC105234236LOC105234239
	lnc27256.3	;LOC105234238;LOC105234234;LOC105234236;LOC105234239						;LOC105234238;LOC105234234	LOC105234236LOC105234239
	lnc27257.1	;LOC105234238;LOC105234234;LOC105234236;LOC105234239						;LOC105234234;LOC105234238	LOC105234239LOC105234236
	lnc27257.2	;LOC105234238;LOC105234234;LOC105234236;LOC105234239						;LOC105234238;LOC105234234
	lnc27272.1	;LOC105234240;LOC105234241;LOC105234242	;LOC105234242					;LOC105234241;LOC105234240
	lnc27275.1	;LOC105234240;LOC105234241;LOC105234242	;LOC105234242					;LOC105234241;LOC105234240	LOC105234247
	lnc27288.1	;LOC105234243;LOC105234246;LOC105234247		LOC105234246				;LOC105234243	LOC105234258LOC105234250LOC105234251
	lnc27293.2	;LOC105234248;LOC105234258;LOC105234250;LOC105234251					;LOC105234248		LOC105234251LOC105234250LOC105234258
	lnc27293.3	;LOC105234248;LOC105234258;LOC105234250;LOC105234251					;LOC105234248
	lnc27322.1	;LOC105234251Tysd1;LOC105234252;LOC105234254;LOC105234256	;LOC105234256					;LOC105234252;LOC105234251;LOC105234254Tysd1	LOC105234257
	lnc27325.1	;LOC105234256;LOC105234257	;LOC105234256
	lnc27329.1	;LOC105234256;LOC105234257	;LOC105234257					;LOC105234256
	lnc27331.1	;LOC105234256;LOC105234257	;LOC105234257					;LOC105234256
	lnc27331.2	;LOC105234256;LOC105234257	;LOC105234257					;LOC105234256
	lnc27333.1	;LOC105234256;LOC105234257	;LOC105234257					;LOC105234256
	lnc27334.2	;LOC105234256;LOC105234257	;LOC105234257					;LOC105234256
	lnc27334.1	;LOC105234256;LOC105234257	;LOC105234257					;LOC105234256
	lnc27336.1	;LOC105234256;LOC105234257	;LOC105234257					;LOC105234256
	lnc27338.1	;LOC105234256;LOC105234257	;LOC105234257					;LOC105234256
	lnc27339.1	;LOC105234257	;LOC105234257
	lnc27339.2	;LOC105234257	;LOC105234257
	lnc27339.3	;LOC105234257	;LOC105234257
	lnc27341.1	;LOC105234257	;LOC105234257						LOC105234276LOC105234275
	lnc27388.1	;LOC105234274;LOC105234266;LOC105234267;LOC105234268;LOC105234270;LOC105234269;LOC105234275;LOC105234276						;LOC105234266;LOC105234270;LOC105234269;LOC105234268;LOC105234267;LOC105234274	LOC105234278
	lnc27422.1	;LOC105234275;LOC105234276;LOC105234277;LOC105234278						;LOC105234277;LOC105234276;LOC105234275
	lnc27427.2	;LOC105234277;LOC105234278						;LOC105234278;LOC105234277
	lnc27427.3	;LOC105234277;LOC105234278						;LOC105234278;LOC105234277	LOC105221777So5a1LOC105221779LOC105221778
	lnc27458.1	;LOC105234281;LOC105234282;LOC105221765;LOC109579234;LOC105221766;LOC105221767;LOC105221768;LOC105221771;LOC105221769;LOC105221772;LOC105221773;LOC105221774;LOC105221775;LOC105221795So5a1;LOC105221777;LOC105221778;LOC105221779	;LOC105221773;LOC105221774;LOC105221775;LOC105221795			;LOC105221772		;LOC105221767;LOC105221766;LOC105221769;LOC105234282;LOC109579234;LOC105221771;LOC105221765;LOC105221768;LOC105234281	LOC105221795LOC105221775
	lnc27461.2	;LOC105234282;LOC105221765;LOC109579234;LOC105221766;LOC105221767;LOC105221768;LOC105221771;LOC105221769;LOC105221772;LOC105221773;LOC105221774;LOC105221775;LOC105221795				;LOC105221773	;LOC105221774	;LOC105221772;LOC105221765;LOC105221771;LOC105221768;LOC105234282;LOC109579234;LOC105221766;LOC105221767;LOC105221769	LOC105221797LOC105221777So5a1LOC105221781LOC105221779LOC105221780LOC105221796LOC105221778
	lnc27470.2	;LOC105221773;LOC105221774;LOC105221775;LOC105221795So5a1;LOC105221777;LOC105221778;LOC105221779;LOC105221796;LOC105221780;LOC105221781;LOC105221797						;LOC105221773;LOC105221795;LOC105221775;LOC105221774	LOC105221778LOC105221796LOC105221780LOC105221779LOC105221781So5a1LOC105221797LOC105221777
	lnc27472.1	;LOC105221774;LOC105221775;LOC105221795So5a1;LOC105221777;LOC105221778;LOC105221779;LOC105221796;LOC105221780;LOC105221781;LOC105221797						;LOC105221774;LOC105221775;LOC105221795	LOC105221777LOC105221797So5a1LOC105221779LOC105221781LOC105221780LOC105221796LOC105221778
	lnc27472.3	;LOC105221774;LOC105221775;LOC105221795So5a1;LOC105221777;LOC105221778;LOC105221779;LOC105221796;LOC105221780;LOC105221781;LOC105221797						;LOC105221774;LOC105221775;LOC105221795	LOC105221778LOC105221796LOC105221777LOC105221797LOC105221780LOC105221779LOC105221781
	lnc27473.1	;LOC105221774;LOC105221775;LOC105221795So5a1;LOC105221777;LOC105221778;LOC105221779;LOC105221796;LOC105221780;LOC105221781;LOC105221797					So5a1	;LOC105221775;LOC105221774;LOC105221795	LOC105221793
	lnc27508.2	;LOC105221786;LOC105221787;LOC105221789;LOC105221788;LOC105221790;LOC105221791;LOC105221792;LOC105221798;LOC105221793				;LOC105221792;LOC105221790;LOC105221791	;LOC105221798	;LOC105221789;LOC105221788;LOC105221787;LOC105221786
	lnc27510.1	;LOC105221789;LOC105221788;LOC105221790;LOC105221791;LOC105221792;LOC105221798;LOC105221793			;LOC105221793	;LOC105221798		;LOC105221792;LOC105221791;LOC105221790;LOC105221788;LOC105221789	LOC105221826LOC105221827LOC105221819LOC105221821LOC105221828LOC105221816LOC105221820LOC105221813LOC105221814LOC105221825LOC105221815LOC105221818LOC105221824LOC105221822
	lnc27559.1	;LOC105221803;LOC105221802;LOC105221804;LOC105221806;LOC105221805;LOC105221808;LOC105221807;LOC105221809;LOC105221812;LOC105221811;LOC105221814;LOC105221813;LOC105221815;LOC105221816;LOC105221818;LOC105221820;LOC105221819;LOC105221821;LOC105221822;LOC105221825;LOC105221824;LOC105221826;LOC105221827;LOC105221828	;LOC105221812					;LOC105221805;LOC105221809;LOC105221807;LOC105221802;LOC105221811;LOC105221803;LOC105221806;LOC105221808;LOC105221804	LOC105221818LOC105221815LOC105221824LOC105221825LOC105221822LOC105221819LOC105221826LOC105221827LOC105221828LOC105221816LOC105221820LOC105221813LOC105221814LOC105221821
	lnc27560.1	;LOC105221803;LOC105221802;LOC105221804;LOC105221806;LOC105221805;LOC105221808;LOC105221807;LOC105221809;LOC105221812;LOC105221811;LOC105221814;LOC105221813;LOC105221815;LOC105221816;LOC105221818;LOC105221820;LOC105221819;LOC105221821;LOC105221822;LOC105221825;LOC105221824;LOC105221826;LOC105221827;LOC105221828	;LOC105221812					;LOC105221809;LOC105221805;LOC105221807;LOC105221802;LOC105221811;LOC105221803;LOC105221806;LOC105221808;LOC105221804	LOC105221822LOC105221825LOC105221824LOC105221818LOC105221815LOC105221821LOC105221813LOC105221814LOC105221828LOC105221816LOC105221820LOC105221827LOC105221826LOC105221819
	lnc27562.1	;LOC105221803;LOC105221802;LOC105221804;LOC105221806;LOC105221805;LOC105221808;LOC105221807;LOC105221809;LOC105221812;LOC105221811;LOC105221814;LOC105221813;LOC105221815;LOC105221816;LOC105221818;LOC105221820;LOC105221819;LOC105221821;LOC105221822;LOC105221825;LOC105221824;LOC105221826;LOC105221827;LOC105221828	;LOC105221812					;LOC105221804;LOC105221808;LOC105221806;LOC105221803;LOC105221802;LOC105221811;LOC105221809;LOC105221805;LOC105221807
	lnc27585.1	;LOC105221812;LOC105221814;LOC105221813;LOC105221815;LOC105221816;LOC105221818;LOC105221820;LOC105221819;LOC105221821;LOC105221822;LOC105221825;LOC105221824;LOC105221826;LOC105221827;LOC105221828				;LOC105221827;LOC105221828		;LOC105221826;LOC105221819;LOC105221821;LOC105221816;LOC105221820;LOC105221812;LOC105221813;LOC105221814;LOC105221825;LOC105221815;LOC105221818;LOC105221824;LOC105221822
	lnc27594.2	;LOC105221812;LOC105221814;LOC105221813;LOC105221815;LOC105221816;LOC105221818;LOC105221820;LOC105221819;LOC105221821;LOC105221822;LOC105221825;LOC105221824;LOC105221826;LOC105221827;LOC105221828						;LOC105221826;LOC105221828;LOC105221820;LOC105221816;LOC105221814;LOC105221813;LOC105221821;LOC105221824;LOC105221825;LOC105221822;LOC105221819;LOC105221827;LOC105221812;LOC105221815;LOC105221818	LOC105221834LOC105221837LOC105221835LOC105221836LOC105221841
	lnc27605.4	;LOC105221830;LOC105221833;LOC105221831;LOC105221841;LOC105221834;LOC105221835;LOC105221837;LOC105221836	;LOC105221831					;LOC105221833;LOC105221830
	lnc27621.1	;LOC105221837;LOC105221838;LOC105221840;LOC105221839			;LOC105221840	;LOC105221838	;LOC105221839	;LOC105221837
	lnc27626.1	;LOC105221837;LOC105221838;LOC105221840;LOC105221839						;LOC105221837;LOC105221838;LOC105221839;LOC105221840
	lnc27626.2	;LOC105221837;LOC105221838;LOC105221840;LOC105221839						;LOC105221840;LOC105221838;LOC105221839;LOC105221837
	lnc27629.1	;LOC105221837;LOC105221838;LOC105221840;LOC105221839						;LOC105221837;LOC105221839;LOC105221838;LOC105221840
	lnc27631.1	;LOC105221838;LOC105221840;LOC105221839						;LOC105221838;LOC105221839;LOC105221840
	lnc27636.1	;LOC105221838;LOC105221840;LOC105221839						;LOC105221838;LOC105221840;LOC105221839
	lnc27652.1	;LOC105221842	;LOC105221842						LOC105221858LOC105221844LOC105221845LOC105221857
	lnc27654.1	;LOC105221842;LOC105221857;LOC105221844;LOC105221845;LOC105221858	;LOC105221842						LOC105221844LOC105221858LOC105221845LOC105221857
	lnc27655.1	;LOC105221842;LOC105221857;LOC105221844;LOC105221845;LOC105221858	;LOC105221842						LOC105221847LOC105221848LOC105221857LOC105221845LOC105221858LOC105221844
	lnc27661.2	;LOC105221842;LOC105221857;LOC105221844;LOC105221845;LOC105221858;LOC105221847;LOC105221848				;LOC105221842			LOC105221870LOC105221866LOC105221861LOC105221863LOC105221865LOC105221864
	lnc27733.2	;LOC105221860;LOC109579239;LOC105221870;LOC105221863;LOC105221861;LOC105221866;LOC105221865;LOC105221864					;LOC105221860;LOC109579239		LOC105221864LOC105221865LOC105221861LOC105221870LOC105221866LOC105221863
	lnc27733.1	;LOC105221860;LOC109579239;LOC105221870;LOC105221863;LOC105221861;LOC105221866;LOC105221865;LOC105221864					;LOC109579239;LOC105221860
	lnc27799.1	;LOC105221872	;LOC105221872						LOC105221873
	lnc27804.1	;LOC105221872;LOC105221873	;LOC105221872						LOC105221883
	lnc27885.1	;LOC105221880;LOC105221887;LOC105221889;LOC105221890;LOC105221881;LOC105221882;LOC105221883	;LOC105221882					;LOC105221890;LOC105221889;LOC105221881;LOC105221880;LOC105221887
	lnc27933.1	;LOC105221892						;LOC105221892
	lnc27945.3	;LOC105221892						;LOC105221892
	lnc27945.1	;LOC105221892						;LOC105221892
	lnc27945.2	;LOC105221892						;LOC105221892
	lnc27945.4	;LOC105221892						;LOC105221892
	lnc27945.5	;LOC105221892						;LOC105221892
	lnc27945.7	;LOC105221892						;LOC105221892
	lnc27945.6	;LOC105221892						;LOC105221892	LOC105221908LOC105221907LOC105221905LOC105221906LOC105221909
	lnc27989.1	;LOC105221903;LOC105221904;LOC105221906;LOC105221905;LOC105221908;LOC105221907;LOC105221909					;LOC105221904	;LOC105221903
	lnc28003.1	;LOC105221904;LOC105221906;LOC105221905;LOC105221908;LOC105221907;LOC105221909				;LOC105221909		;LOC105221904;LOC105221906;LOC105221905;LOC105221907;LOC105221908
	lnc28004.1	;LOC105221906;LOC105221905;LOC105221908;LOC105221907;LOC105221909				;LOC105221909		;LOC105221906;LOC105221907;LOC105221905;LOC105221908
	lnc28009.1	;LOC105221908;LOC105221907;LOC105221909						;LOC105221909;LOC105221907;LOC105221908
	lnc28016.2	;LOC105221907;LOC105221909						;LOC105221909;LOC105221907
	lnc28016.1	;LOC105221907;LOC105221909						;LOC105221909;LOC105221907
	lnc28016.4	;LOC105221907;LOC105221909						;LOC105221909;LOC105221907
	lnc28016.3	;LOC105221907;LOC105221909						;LOC105221909;LOC105221907
	lnc28016.7	;LOC105221907;LOC105221909						;LOC105221909;LOC105221907
	lnc28016.8	;LOC105221907;LOC105221909						;LOC105221909;LOC105221907	LOC105221923LOC105221935LOC105221924
	lnc28061.1	;LOC105221934;LOC105221912;LOC105221913;LOC105221915;LOC105221916;LOC105221917;LOC105221918;LOC105221920;LOC105221921;LOC105221922;LOC105221935;LOC105221923;LOC105221924	;LOC105221922					;LOC105221915;LOC105221912;LOC105221921;LOC105221934;LOC105221913;LOC105221918;LOC105221916;LOC105221920;LOC105221917
	lnc28156.2	;LOC105221940							LOC105221940
	lnc28161.1	;LOC105221940							LOC105221940
	lnc28161.2	;LOC105221940							LOC105221940
	lnc28163.1	;LOC105221940							LOC105221943
	lnc28179.1	;LOC105221940;LOC105221941;LOC105221943					;LOC105221941	;LOC105221940	LOC105221945LOC105221946LOC105221947
	lnc28200.1	;LOC105221943;LOC105221944;LOC105221946;LOC105221945;LOC105221947	;LOC105221944					;LOC105221943	LOC105221950LOC105221949
	lnc28218.1	;LOC105221957;LOC105221948;LOC105221949;LOC105221950				;LOC105221957	;LOC105221948		LOC105221954
	lnc28226.1	;LOC105221957;LOC105221948;LOC105221949;LOC105221950;LOC105221954		LOC105221950		;LOC105221949		;LOC105221957;LOC105221948	LOC105221958
	lnc28231.3	;LOC105221954;LOC105221953;LOC105221958	;LOC105221954;LOC105221953						LOC105221958
	lnc28231.4	;LOC105221954;LOC105221953;LOC105221958	;LOC105221954;LOC105221953						LOC105221958
	lnc28231.5	;LOC105221954;LOC105221953;LOC105221958	;LOC105221954;LOC105221953						LOC105221958LOC105221953
	lnc28233.1	;LOC105221954;LOC105221953;LOC105221958						;LOC105221954	LOC105221958LOC105221953
	lnc28234.1	;LOC105221954;LOC105221953;LOC105221958						;LOC105221954	LOC105221963LOC105221960LOC105221979
	lnc28268.1	;LOC105221978;LOC105221960;LOC105221963;LOC105221979		LOC105221978					LOC105221968LOC105221967LOC105221966LOC105221979LOC105221970LOC105221965LOC105221969LOC105221964
	lnc28283.1	;LOC105221960;LOC105221963;LOC105221979;LOC105221964;LOC105221966;LOC105221965;LOC105221967;LOC105221968;LOC105221970;LOC105221969				;LOC105221963		;LOC105221960	LOC105221983LOC105222003LOC105221982
	lnc28355.2	;LOC105222003;LOC105221983;LOC105221982							LOC105221982LOC105221983
	lnc28355.1	;LOC105222003;LOC105221983;LOC105221982					;LOC105222003		LOC105221983LOC105222003
	lnc28355.3	;LOC105222003;LOC105221983							LOC105221982LOC105221983
	lnc28355.5	;LOC105222003;LOC105221983;LOC105221982					;LOC105222003		LOC105221982LOC105221983
	lnc28355.4	;LOC105222003;LOC105221983;LOC105221982					;LOC105222003		LOC105221982LOC105221983
	lnc28355.6	;LOC105222003;LOC105221983;LOC105221982					;LOC105222003		LOC105221982LOC105222003LOC105221983
	lnc28355.7	;LOC105222003;LOC105221983;LOC105221982							LOC105221994LOC105221990LOC105221993LOC105221991LOC105221992LOC105221989
	lnc28394.1	;LOC105221983;LOC105221984;LOC105221986;LOC105221985;LOC105221988;LOC105221989;LOC105221990;LOC105221991;LOC105221992;LOC105221993;LOC105221994	;LOC105221988					;LOC105221985;LOC105221983;LOC105221984;LOC105221986	LOC105221990LOC105221989LOC105221992LOC105221991LOC105221993
	lnc28395.2	;LOC105221983;LOC105221984;LOC105221986;LOC105221985;LOC105221988;LOC105221989;LOC105221990;LOC105221991;LOC105221992;LOC105221993				;LOC105221988		;LOC105221985;LOC105221986;LOC105221983;LOC105221984	LOC105222002
	lnc28452.1	;LOC105221996;LOC105221997;LOC105221998;LOC105221999;LOC105222000;LOC105222001;LOC105222004;LOC105222005;LOC105222002	;LOC105222005					;LOC105221999;LOC105222004;LOC105221996;LOC105221998;LOC105222001;LOC105222000;LOC105221997	LOC105222010LOC105222009
	lnc28471.1	;LOC105222007;LOC105222008;LOC105222009;LOC105222010	;LOC105222008					;LOC105222007	LOC105222011LOC105222012
	lnc28488.1	;LOC105222007;LOC105222008;LOC105222009;LOC105222010;LOC105222011;LOC105222012	;LOC105222010					;LOC105222009;LOC105222008;LOC105222007	LOC105222011LOC105222012
	lnc28489.1	;LOC105222007;LOC105222008;LOC105222009;LOC105222010;LOC105222011;LOC105222012	;LOC105222010					;LOC105222007;LOC105222009;LOC105222008	LOC105222012LOC105222011
	lnc28490.1	;LOC105222007;LOC105222008;LOC105222009;LOC105222010;LOC105222011;LOC105222012	;LOC105222010					;LOC105222009;LOC105222008;LOC105222007	LOC105222012LOC105222011
	lnc28492.1	;LOC105222008;LOC105222009;LOC105222010;LOC105222011;LOC105222012	;LOC105222010					;LOC105222009;LOC105222008	LOC105222011LOC105222012
	lnc28493.1	;LOC105222008;LOC105222009;LOC105222010;LOC105222011;LOC105222012	;LOC105222010					;LOC105222009;LOC105222008	LOC105222012LOC105222011
	lnc28493.2	;LOC105222008;LOC105222009;LOC105222010;LOC105222011;LOC105222012	;LOC105222010					;LOC105222008;LOC105222009	LOC105222012
	lnc28486.8	;LOC105222008;LOC105222009;LOC105222010;LOC105222011;LOC105222012	;LOC105222010				;LOC105222011	;LOC105222009;LOC105222008	LOC105222013
	lnc28505.1	;LOC105222009;LOC105222010;LOC105222011;LOC105222012;LOC105222013				;LOC105222012		;LOC105222011;LOC105222009;LOC105222010	LOC105222013
	lnc28506.2	;LOC105222009;LOC105222010;LOC105222011;LOC105222012;LOC105222013						;LOC105222012;LOC105222011;LOC105222009;LOC105222010
	lnc28519.1	;LOC105222012;LOC105222013	;LOC105222013					;LOC105222012
	lnc28520.1	;LOC105222013	;LOC105222013
	lnc28524.1	;LOC105222013	;LOC105222013
	lnc28525.1	;LOC105222013	;LOC105222013
	lnc28525.2	;LOC105222013	;LOC105222013
	lnc28526.1	;LOC105222013	;LOC105222013
	lnc28527.1	;LOC105222013	;LOC105222013
	lnc28528.2	;LOC105222013	;LOC105222013
	lnc28528.1	;LOC105222013	;LOC105222013						LOC105222016LOC105222014
	lnc28534.1	;LOC105222013;LOC105222014;LOC105222016	;LOC105222013						LOC105222016LOC105222015LOC105222014
	lnc28536.1	;LOC105222013;LOC105222014;LOC105222016;LOC105222015	;LOC105222013						LOC105222014LOC105222015LOC105222016
	lnc28536.2	;LOC105222013;LOC105222014;LOC105222016;LOC105222015	;LOC105222013						LOC105222015LOC105222016LOC105222014
	lnc28538.1	;LOC105222013;LOC105222014;LOC105222016;LOC105222015	;LOC105222013						LOC105222014LOC105222016LOC105222015
	lnc28516.2	;LOC105222013;LOC105222014;LOC105222016;LOC105222015	;LOC105222013						LOC105222016LOC105222015LOC105222014
	lnc28516.3	;LOC105222013;LOC105222014;LOC105222016;LOC105222015	;LOC105222013						LOC105222015LOC105222016LOC105222014
	lnc28516.5	;LOC105222013;LOC105222014;LOC105222016;LOC105222015	;LOC105222013						LOC105222014LOC105222015LOC105222016
	lnc28540.1	;LOC105222013;LOC105222014;LOC105222016;LOC105222015	;LOC105222013
	lnc28605.2	;LOC105222045;LOC105222028;LOC109579266	;LOC109579266			;LOC105222028		;LOC105222045	LOC105222031LOC105222029LOC105222030
	lnc28608.3	;LOC105222045;LOC105222028;LOC109579266;LOC105222029;LOC105222030;LOC105222031	;LOC109579266					;LOC105222028;LOC105222045	LOC105222030LOC105222032LOC105222029LOC105222031
	lnc28608.6	;LOC105222028;LOC109579266;LOC105222029;LOC105222030;LOC105222031;LOC105222032	;LOC109579266					;LOC105222028	LOC105222035LOC105222032LOC105222034
	lnc28608.8	;LOC105222028;LOC109579266;LOC105222029;LOC105222030;LOC105222031;LOC105222032;LOC105222034;LOC105222035	;LOC109579266		;LOC105222029		;LOC105222030;LOC105222031	;LOC105222028
	lnc28636.1	;LOC105222035	;LOC105222035
	lnc28637.1	;LOC105222035	;LOC105222035						LOC105222043LOC105222038LOC105222041LOC105222042LOC105222044LOC105222046LOC105222037LOC105222039
	lnc28645.1	;LOC105222035;LOC105222036;LOC105222037;LOC105222038;LOC105222039;LOC105222041;LOC105222042;LOC105222046;LOC105222043;LOC105222044					;LOC105222036	;LOC105222035	LOC105222057LOC105222052LOC105222051LOC109579267LOC105222054LOC105222060LOC105222056LOC105222053LOC105222058LOC105222055
	lnc28675.1	;LOC105222047;LOC105222048;LOC105222049;LOC105222050;LOC109579267;LOC105222051;LOC105222052;LOC105222053;LOC105222054;LOC105222055;LOC105222056;LOC105222057;LOC105222058;LOC105222060				;LOC105222049;LOC105222050		;LOC105222048;LOC105222047	LOC105222066
	lnc28699.1	;LOC105222051;LOC105222052;LOC105222053;LOC105222054;LOC105222055;LOC105222056;LOC105222057;LOC105222058;LOC105222060;LOC105222059;LOC105222062;LOC105222061;LOC105222064;LOC105222065;LOC105222066		LOC105222061			;LOC105222065;LOC105222064	;LOC105222052;LOC105222057;LOC105222062;LOC105222060;LOC105222054;LOC105222051;LOC105222055;LOC105222059;LOC105222058;LOC105222056;LOC105222053
	lnc28791.2	;LOC105222101;LOC105222098	;LOC105222101					;LOC105222098
	lnc28802.4	;LOC105222101;LOC105222098						;LOC105222101;LOC105222098	LOC105222105
	lnc28811.1	;LOC105222105							LOC105222105
	lnc28814.1	;LOC105222105							LOC105222105
	lnc28822.1	;LOC105222105							LOC105222104LOC105222105
	lnc28829.1	;LOC105222105;LOC105222104							LOC105222104LOC105222106LOC105222109LOC105222107LOC105222105
	lnc28840.1	;LOC105222105;LOC105222104;LOC105222106;LOC105222107;LOC105222109							LOC105222104LOC105222106LOC105222109LOC105222107LOC105222105
	lnc28841.1	;LOC105222105;LOC105222104;LOC105222106;LOC105222107;LOC105222109							LOC105222107LOC105222109LOC105222106LOC105222104
	lnc28842.1	;LOC105222105;LOC105222104;LOC105222106;LOC105222107;LOC105222109					;LOC105222105		LOC105222109LOC105222110LOC105222111
	lnc28855.1	;LOC105222105;LOC105222104;LOC105222106;LOC105222107;LOC105222109;LOC105222110;LOC105222111	;LOC105222107			;LOC105222106		;LOC105222105;LOC105222104
	lnc28870.1	;LOC105222113	;LOC105222113						LOC109579275
	lnc28895.1	;LOC105222121;LOC105222125;LOC109579275			;LOC105222125			;LOC105222121
	lnc28935.4	;LOC105222126	;LOC105222126
	lnc28937.1	;LOC105222126	;LOC105222126
	lnc28940.2	;LOC105222126	;LOC105222126						LOC105222128LOC105222127
	lnc28942.2	;LOC105222126;LOC105222127;LOC105222128	;LOC105222126						LOC105222127LOC105222128
	lnc28942.1	;LOC105222126;LOC105222127;LOC105222128	;LOC105222126						LOC105222127LOC105222132LOC105222128LOC105222129LOC105222131
	lnc28943.1	;LOC105222126;LOC105222127;LOC105222128;LOC105222129;LOC105222131;LOC105222132	;LOC105222126						LOC105222143LOC105222138LOC105222133LOC105222139LOC105222141LOC105222134LOC105222140LOC109579276LOC109579277LOC105222144LOC105222142LOC105222137LOC105222135
	lnc28948.1	;LOC105222126;LOC105222127;LOC105222128;LOC105222129;LOC105222131;LOC105222132;LOC109579276;LOC105222133;LOC105222134;LOC105222135;LOC105222137;LOC105222139;LOC105222138;LOC105222140;LOC105222141;LOC109579277;LOC105222142;LOC105222143;LOC105222144	;LOC105222126;LOC105222127;LOC105222128;LOC105222129				;LOC105222132;LOC105222131		LOC105222141LOC105222139LOC105222133LOC105222138LOC105222143LOC105222134LOC105222144LOC109579277LOC105222140LOC109579276LOC105222135LOC105222137LOC105222142
	lnc28949.1	;LOC105222126;LOC105222127;LOC105222128;LOC105222129;LOC105222131;LOC105222132;LOC109579276;LOC105222133;LOC105222134;LOC105222135;LOC105222137;LOC105222139;LOC105222138;LOC105222140;LOC105222141;LOC109579277;LOC105222142;LOC105222143;LOC105222144	;LOC105222126;LOC105222127;LOC105222128;LOC105222129				;LOC105222131;LOC105222132		LOC105222142LOC105222137LOC105222135LOC105222140LOC109579277LOC105222144LOC105222147LOC105222148LOC105222134LOC105222138LOC105222143LOC105222139LOC105222141
	lnc28947.5	;LOC105222126;LOC105222127;LOC105222128;LOC105222129;LOC105222131;LOC105222132;LOC109579276;LOC105222133;LOC105222134;LOC105222135;LOC105222137;LOC105222139;LOC105222138;LOC105222140;LOC105222141;LOC109579277;LOC105222142;LOC105222143;LOC105222144;LOC105222148;LOC105222147	;LOC109579276;LOC105222133					;LOC105222128;LOC105222127;LOC105222132;LOC105222131;LOC105222126;LOC105222129	LOC105222139LOC105222141LOC105222143LOC105222138LOC105222134LOC109579277LOC105222144LOC105222147LOC105222148LOC105222140LOC105222137LOC105222135LOC105222142
	lnc28961.1	;LOC105222126;LOC105222127;LOC105222128;LOC105222129;LOC105222131;LOC105222132;LOC109579276;LOC105222133;LOC105222134;LOC105222135;LOC105222137;LOC105222139;LOC105222138;LOC105222140;LOC105222141;LOC109579277;LOC105222142;LOC105222143;LOC105222144;LOC105222148;LOC105222147	;LOC109579276;LOC105222133					;LOC105222131;LOC105222129;LOC105222126;LOC105222128;LOC105222127;LOC105222132	LOC105222148LOC105222147LOC105222144
	lnc28979.2	;LOC105222127;LOC105222128;LOC105222129;LOC105222131;LOC105222132;LOC109579276;LOC105222133;LOC105222134;LOC105222135;LOC105222137;LOC105222139;LOC105222138;LOC105222140;LOC105222141;LOC109579277;LOC105222142;LOC105222143;LOC105222144;LOC105222148;LOC105222147		LOC109579277		;LOC105222141;LOC105222140	;LOC105222143;LOC105222142	;LOC109579276;LOC105222131;LOC105222137;LOC105222132;LOC105222135;LOC105222128;LOC105222139;LOC105222129;LOC105222138;LOC105222133;LOC105222127;LOC105222134	LOC105222144LOC105222148LOC105222147
	lnc28983.1	;LOC105222129;LOC105222131;LOC105222132;LOC109579276;LOC105222133;LOC105222134;LOC105222135;LOC105222137;LOC105222139;LOC105222138;LOC105222140;LOC105222141;LOC109579277;LOC105222142;LOC105222143;LOC105222144;LOC105222148;LOC105222147	;LOC105222143			;LOC105222142;LOC109579277;LOC105222141		;LOC105222137;LOC105222135;LOC105222132;LOC105222131;LOC105222140;LOC109579276;LOC105222134;LOC105222139;LOC105222129;LOC105222138;LOC105222133	LOC105222169LOC105222153LOC105222152LOC105222154
	lnc29005.1	;LOC105222149;LOC105222150;LOC105222151;LOC105222152;LOC105222153;LOC105222169;LOC105222154					;LOC105222151;LOC105222150	;LOC105222149	LOC105222153LOC105222152LOC105222169LOC105222154
	lnc29005.2	;LOC105222149;LOC105222150;LOC105222151;LOC105222152;LOC105222153;LOC105222169;LOC105222154					;LOC105222151;LOC105222150	;LOC105222149	LOC105222154LOC105222153LOC105222152LOC105222169
	lnc29005.4	;LOC105222149;LOC105222150;LOC105222151;LOC105222152;LOC105222153;LOC105222169;LOC105222154					;LOC105222150;LOC105222151	;LOC105222149	LOC105222169LOC105222152LOC105222153LOC105222154
	lnc29005.3	;LOC105222149;LOC105222150;LOC105222151;LOC105222152;LOC105222153;LOC105222169;LOC105222154					;LOC105222151;LOC105222150	;LOC105222149	LOC105222159LOC105222172LOC105222173LOC105222160LOC105222157LOC105222158LOC105222156
	lnc29019.2	;LOC105222150;LOC105222151;LOC105222152;LOC105222153;LOC105222169;LOC105222154;LOC105222155;LOC105222156;LOC105222157;LOC105222158;LOC105222172;LOC105222159;LOC105222160;LOC105222173	;LOC105222154				;LOC105222155	;LOC105222150;LOC105222169;LOC105222153;LOC105222152;LOC105222151	LOC105222158LOC105222156LOC105222172LOC105222159LOC105222157LOC105222160LOC105222173
	lnc29019.3	;LOC105222151;LOC105222152;LOC105222153;LOC105222169;LOC105222154;LOC105222155;LOC105222156;LOC105222157;LOC105222158;LOC105222172;LOC105222159;LOC105222160;LOC105222173	;LOC105222154				;LOC105222155	;LOC105222153;LOC105222151;LOC105222152;LOC105222169	LOC105222159LOC105222172LOC105222160LOC105222173LOC105222157LOC105222158LOC105222156
	lnc29019.4	;LOC105222151;LOC105222152;LOC105222153;LOC105222169;LOC105222154;LOC105222155;LOC105222156;LOC105222157;LOC105222158;LOC105222172;LOC105222159;LOC105222160;LOC105222173	;LOC105222154				;LOC105222155	;LOC105222169;LOC105222153;LOC105222151;LOC105222152	LOC105222158LOC105222159LOC105222172LOC105222157LOC105222156LOC105222173LOC105222160
	lnc29024.23	;LOC105222169;LOC105222154;LOC105222155;LOC105222156;LOC105222157;LOC105222158;LOC105222172;LOC105222159;LOC105222160;LOC105222173	;LOC105222155					;LOC105222154;LOC105222169	LOC105222160LOC105222173LOC105222172LOC105222159LOC105222158
	lnc29025.1	;LOC105222169;LOC105222154;LOC105222155;LOC105222156;LOC105222157;LOC105222158;LOC105222172;LOC105222159;LOC105222160;LOC105222173				;LOC105222155	;LOC105222157;LOC105222156	;LOC105222154;LOC105222169	LOC105222160LOC105222173LOC105222159LOC105222161LOC105222172
	lnc29028.2	;LOC105222169;LOC105222154;LOC105222155;LOC105222156;LOC105222157;LOC105222158;LOC105222172;LOC105222159;LOC105222160;LOC105222173;LOC105222161		LOC105222156	;LOC105222157		;LOC105222158	;LOC105222154;LOC105222169;LOC105222155	LOC105222174LOC105222166
	lnc29059.1	;LOC105222162;LOC105222164;LOC105222163;LOC105222165;LOC105222166;LOC105222174			;LOC105222165			;LOC105222164;LOC105222163;LOC105222162	LOC105222167
	lnc29074.1	;LOC105222163;LOC105222165;LOC105222166;LOC105222174;LOC105222167	;LOC105222174					;LOC105222163;LOC105222165;LOC105222166	LOC105222168
	lnc29081.1	;LOC105222166;LOC105222174;LOC105222167;LOC105222168					;LOC105222167	;LOC105222166;LOC105222174	LOC105222175LOC105222168
	lnc29085.1	;LOC105222174;LOC105222167;LOC105222168;LOC105222175	;LOC105222167					;LOC105222174	LOC105222175LOC105222168
	lnc29085.2	;LOC105222174;LOC105222167;LOC105222168;LOC105222175	;LOC105222167					;LOC105222174	LOC105222168LOC105222175
	lnc29085.3	;LOC105222174;LOC105222167;LOC105222168;LOC105222175	;LOC105222167					;LOC105222174	LOC105222175LOC105222168
	lnc29085.4	;LOC105222174;LOC105222167;LOC105222168;LOC105222175	;LOC105222167					;LOC105222174	LOC105222175
	lnc29090.1	;LOC105222174;LOC105222167;LOC105222168;LOC105222175					;LOC105222168	;LOC105222174;LOC105222167
	lnc29098.1	;LOC105222167;LOC105222168;LOC105222175			;LOC105222175			;LOC105222167;LOC105222168	LOC105222194LOC105222193LOC105222206
	lnc29136.1	;LOC105222203;LOC105222176;LOC105222178;LOC105222177;LOC105222179;LOC105222181;LOC105222182;LOC105222183;LOC105222184;LOC105222185;LOC105222186;LOC105222187;LOC105222204;LOC105222188;LOC105222205;LOC105222189;LOC105222191;LOC105222192;LOC105222195;LOC105222194;LOC105222193;LOC105222206	;LOC105222203;LOC105222176;LOC105222178;LOC105222177;LOC105222179;LOC105222181;LOC105222182;LOC105222183;LOC105222184;LOC105222185;LOC105222186;LOC105222187;LOC105222204;LOC105222188;LOC105222205;LOC105222189;LOC105222191;LOC105222192				;LOC105222195		LOC105222178LOC105222177LOC105222179LOC105222176
	lnc29138.1	;LOC105222203;LOC105222176;LOC105222178;LOC105222177;LOC105222179	;LOC105222203						LOC105222178LOC105222177LOC105222176LOC105222179
	lnc29139.1	;LOC105222203;LOC105222176;LOC105222178;LOC105222177;LOC105222179	;LOC105222203						LOC105222177LOC105222178LOC105222179LOC105222176
	lnc29141.2	;LOC105222203;LOC105222176;LOC105222178;LOC105222177;LOC105222179	;LOC105222203						LOC105222179LOC105222181
	lnc29143.1	;LOC105222203;LOC105222176;LOC105222178;LOC105222177;LOC105222179;LOC105222181	;LOC105222178				;LOC105222177	;LOC105222203;LOC105222176	LOC105222181LOC105222179
	lnc29145.1	;LOC105222203;LOC105222176;LOC105222178;LOC105222177;LOC105222179;LOC105222181	;LOC105222178			;LOC105222177		;LOC105222176;LOC105222203	LOC105222179LOC105222181
	lnc29145.2	;LOC105222203;LOC105222176;LOC105222178;LOC105222177;LOC105222179;LOC105222181	;LOC105222178			;LOC105222177		;LOC105222203;LOC105222176	LOC105222183LOC105222184LOC105222182
	lnc29156.10	;LOC105222178;LOC105222177;LOC105222179;LOC105222181;LOC105222182;LOC105222183;LOC105222184	;LOC105222181					;LOC105222179;LOC105222178;LOC105222177	LOC105222182LOC105222184LOC105222186LOC105222187LOC105222183LOC105222185
	lnc29165.1	;LOC105222178;LOC105222179;LOC105222181;LOC105222182;LOC105222183;LOC105222184;LOC105222185;LOC105222186;LOC105222187	;LOC105222181					;LOC105222179;LOC105222178	LOC105222192LOC105222193LOC105222205LOC105222194LOC105222195LOC105222191LOC105222189
	lnc29181.1	;LOC105222184;LOC105222185;LOC105222186;LOC105222187;LOC105222204;LOC105222188;LOC105222205;LOC105222189;LOC105222191;LOC105222192;LOC105222195;LOC105222194;LOC105222193	;LOC105222188					;LOC105222204;LOC105222184;LOC105222186;LOC105222187;LOC105222185	LOC105222193LOC105222195LOC105222194LOC105222192LOC105222206
	lnc29188.1	;LOC105222187;LOC105222204;LOC105222188;LOC105222205;LOC105222189;LOC105222191;LOC105222192;LOC105222195;LOC105222194;LOC105222193;LOC105222206	;LOC105222189				;LOC105222191	;LOC105222204;LOC105222188;LOC105222205;LOC105222187	LOC105222193LOC105222194LOC105222196LOC105222206
	lnc29191.1	;LOC105222187;LOC105222204;LOC105222188;LOC105222205;LOC105222189;LOC105222191;LOC105222192;LOC105222195;LOC105222194;LOC105222193;LOC105222206;LOC105222196	;LOC105222191;LOC105222192		;LOC105222195	;LOC105222189		;LOC105222187;LOC105222205;LOC105222188;LOC105222204	LOC105222193LOC105222196LOC105222198LOC105222206
	lnc29200.1	;LOC105222204;LOC105222188;LOC105222205;LOC105222189;LOC105222191;LOC105222192;LOC105222195;LOC105222194;LOC105222193;LOC105222206;LOC105222196;LOC105222198	;LOC105222194			;LOC105222195		;LOC105222189;LOC105222188;LOC105222191;LOC105222205;LOC105222204;LOC105222192	LOC105222196LOC105222198LOC105222206
	lnc29205.2	;LOC105222188;LOC105222205;LOC105222189;LOC105222191;LOC105222192;LOC105222195;LOC105222194;LOC105222193;LOC105222206;LOC105222196;LOC105222198	;LOC105222194				;LOC105222193	;LOC105222192;LOC105222191;LOC105222195;LOC105222205;LOC105222188;LOC105222189	LOC105222199LOC105222202LOC105222201LOC105222200
	lnc29224.1	;LOC105222206;LOC105222196;LOC105222198;LOC105222197;LOC105222199;LOC105222200;LOC105222201;LOC105222202	;LOC105222198;LOC105222197					;LOC105222196;LOC105222206	LOC105222207
	lnc29256.2	;LOC105222207
	lnc29260.1	;LOC105222207					;LOC105222207
	lnc29275.1	;LOC105222207				;LOC105222207			LOC105222209LOC105222211LOC105222212LOC105222210LOC105222214LOC105222213LOC105222208
	lnc29291.1	;LOC105222207;LOC105222208;LOC105222209;LOC105222210;LOC105222211;LOC105222212;LOC105222214;LOC105222213						;LOC105222207	LOC105222209LOC105222215LOC105222211LOC105222212LOC105222210LOC105222214LOC105222213LOC105222208
	lnc29312.1	;LOC105222207;LOC105222208;LOC105222209;LOC105222210;LOC105222211;LOC105222212;LOC105222214;LOC105222213;LOC105222215						;LOC105222207	LOC105222212LOC105222211LOC105222213LOC105222215LOC105222214LOC105222209LOC105222210
	lnc29317.1	;LOC105222208;LOC105222209;LOC105222210;LOC105222211;LOC105222212;LOC105222214;LOC105222213;LOC105222215					;LOC105222208		LOC105222216
	lnc29333.1	;LOC105222208;LOC105222209;LOC105222210;LOC105222211;LOC105222212;LOC105222214;LOC105222213;LOC105222215;LOC105222216	;LOC105222215					;LOC105222208;LOC105222213;LOC105222214;LOC105222210;LOC105222212;LOC105222211;LOC105222209	LOC105222216
	lnc29342.2	;LOC105222208;LOC105222209;LOC105222210;LOC105222211;LOC105222212;LOC105222214;LOC105222213;LOC105222215;LOC105222216						;LOC105222210;LOC105222214;LOC105222213;LOC105222208;LOC105222209;LOC105222211;LOC105222215;LOC105222212
	lnc29343.1	;LOC105222208;LOC105222209;LOC105222210;LOC105222211;LOC105222212;LOC105222214;LOC105222213;LOC105222215;LOC105222216					;LOC105222216	;LOC105222214;LOC105222210;LOC105222208;LOC105222213;LOC105222209;LOC105222212;LOC105222211;LOC105222215
	lnc29357.1	;LOC105222213;LOC105222215;LOC105222216						;LOC105222216;LOC105222215;LOC105222213
	lnc29357.2	;LOC105222213;LOC105222215;LOC105222216						;LOC105222215;LOC105222216;LOC105222213
	lnc29357.3	;LOC105222213;LOC105222215;LOC105222216						;LOC105222216;LOC105222215;LOC105222213
	lnc29357.5	;LOC105222213;LOC105222215;LOC105222216						;LOC105222213;LOC105222216;LOC105222215
	lnc29358.1	;LOC105222213;LOC105222215;LOC105222216						;LOC105222215;LOC105222216;LOC105222213
	lnc29359.1	;LOC105222213;LOC105222215;LOC105222216						;LOC105222213;LOC105222216;LOC105222215
	lnc29359.2	;LOC105222213;LOC105222215;LOC105222216						;LOC105222213;LOC105222216;LOC105222215
	lnc29359.3	;LOC105222213;LOC105222215;LOC105222216						;LOC105222215;LOC105222216;LOC105222213
	lnc29368.1	;LOC105222216						;LOC105222216
	lnc29370.1	;LOC105222216						;LOC105222216
	lnc29372.1	;LOC105222216						;LOC105222216
	lnc29372.2	;LOC105222216						;LOC105222216
	lnc29378.1	;LOC105222216						;LOC105222216
	lnc29388.1	;LOC105222216						;LOC105222216
	lnc29388.3	;LOC105222216						;LOC105222216
	lnc29390.1	;LOC105222216						;LOC105222216
	lnc29390.2	;LOC105222216						;LOC105222216
	lnc29395.2	;LOC105222216						;LOC105222216
	lnc29438.1	;LOC109579284;LOC105222217;LOC105222218;LOC105222219;LOC105222222						;LOC109579284	LOC105222222LOC105222219LOC105222217LOC105222218
	lnc29439.1	;LOC109579284;LOC105222217;LOC105222218;LOC105222219;LOC105222222						;LOC109579284	LOC105222222LOC105222220
	lnc29449.1	;LOC109579284;LOC105222217;LOC105222218;LOC105222219;LOC105222222;LOC105222220	;LOC105222219			;LOC105222218		;LOC109579284;LOC105222217	LOC105222226LOC105222225LOC105222224T126aLOC105222220
	lnc29457.1	;LOC105222217;LOC105222218;LOC105222219;LOC105222222;LOC105222220T126a;LOC105222224;LOC105222225;LOC105222226			;LOC105222222	;LOC105222219		;LOC105222217;LOC105222218	LOC105222225LOC105222226LOC105222220LOC105222224T126a
	lnc29460.1	;LOC105222217;LOC105222218;LOC105222219;LOC105222222;LOC105222220T126a;LOC105222224;LOC105222225;LOC105222226	;LOC105222222					;LOC105222217;LOC105222218;LOC105222219	LOC105222224T126aLOC105222220LOC105222226LOC105222225
	lnc29461.1	;LOC105222217;LOC105222218;LOC105222219;LOC105222222;LOC105222220T126a;LOC105222224;LOC105222225;LOC105222226	;LOC105222222					;LOC105222219;LOC105222218;LOC105222217	LOC105222226LOC105222225LOC105222224LOC105222220T126a
	lnc29461.2	;LOC105222217;LOC105222218;LOC105222219;LOC105222222;LOC105222220T126a;LOC105222224;LOC105222225;LOC105222226	;LOC105222222					;LOC105222219;LOC105222218;LOC105222217
	lnc29481.1	;LOC105222222;LOC105222220T126a;LOC105222224;LOC105222225;LOC105222226	;LOC105222226					;LOC105222224T126a;LOC105222220;LOC105222225;LOC105222222
	lnc29481.2	;LOC105222222;LOC105222220T126a;LOC105222224;LOC105222225;LOC105222226	;LOC105222226					;LOC105222225;LOC105222222T126a;LOC105222224;LOC105222220
	lnc29482.1	;LOC105222222;LOC105222220T126a;LOC105222224;LOC105222225;LOC105222226	;LOC105222226					;LOC105222222;LOC105222225;LOC105222220;LOC105222224T126a
	lnc29483.1	;LOC105222226	;LOC105222226
	lnc29500.1	;LOC105222226;LOC105222227;LOC105222236;LOC105222228;LOC105222231;LOC105222230;LOC105222232;LOC105222233;LOC105222237						;LOC105222230;LOC105222226;LOC105222233;LOC105222232;LOC105222231;LOC105222228;LOC105222237;LOC105222227;LOC105222236
	lnc29501.1	;LOC105222226;LOC105222227;LOC105222236;LOC105222228;LOC105222231;LOC105222230;LOC105222232;LOC105222233;LOC105222237						;LOC105222232;LOC105222231;LOC105222233;LOC105222226;LOC105222230;LOC105222236;LOC105222237;LOC105222227;LOC105222228
	lnc29510.1	;LOC105222228;LOC105222231;LOC105222230;LOC105222232;LOC105222233;LOC105222237						;LOC105222228;LOC105222230;LOC105222231;LOC105222232;LOC105222233;LOC105222237
	lnc29511.1	;LOC105222228;LOC105222231;LOC105222230;LOC105222232;LOC105222233;LOC105222237						;LOC105222233;LOC105222237;LOC105222231;LOC105222232;LOC105222228;LOC105222230
	lnc29513.1	;LOC105222237						;LOC105222237	LOC105222239
	lnc29526.1	;LOC105222273;LOC105222238;LOC105222239	;LOC105222238					;LOC105222273	LOC105222243LOC105222247LOC105222241LOC105222246LOC105222242LOC105222245LOC105222239LOC105222244
	lnc29535.2	;LOC105222238;LOC105222239;LOC105222242;LOC105222241;LOC105222244;LOC105222243;LOC105222245;LOC105222246;LOC105222247						;LOC105222238	LOC105222247LOC105222243LOC105222242LOC105222241LOC105222246LOC105222244LOC105222239LOC105222245
	lnc29535.3	;LOC105222238;LOC105222239;LOC105222242;LOC105222241;LOC105222244;LOC105222243;LOC105222245;LOC105222246;LOC105222247						;LOC105222238	LOC105222255LOC105222274LOC105222253LOC105222250LOC105222252LOC105222249LOC105222254
	lnc29559.1	;LOC105222239;LOC105222242;LOC105222241;LOC105222244;LOC105222243;LOC105222245;LOC105222246;LOC105222247;LOC105222248;LOC105222250;LOC105222249;LOC105222252;LOC105222253;LOC105222255;LOC105222254;LOC105222274					;LOC105222248	;LOC105222242;LOC105222241;LOC105222246;LOC105222247;LOC105222243;LOC105222239;LOC105222245;LOC105222244	LOC105222250LOC105222255LOC105222274LOC105222249LOC105222256LOC105222253LOC105222254LOC105222252
	lnc29561.1	;LOC105222239;LOC105222242;LOC105222241;LOC105222244;LOC105222243;LOC105222245;LOC105222246;LOC105222247;LOC105222248;LOC105222250;LOC105222249;LOC105222252;LOC105222253;LOC105222255;LOC105222254;LOC105222274;LOC105222256	;LOC105222248					;LOC105222242;LOC105222241;LOC105222246;LOC105222247;LOC105222243;LOC105222245;LOC105222239;LOC105222244	LOC105222289
	lnc29640.1	;LOC105222290;LOC105222288;LOC105222287;LOC105222289						;LOC105222287;LOC105222288;LOC105222290	LOC105222299LOC105222296LOC105222293LOC105222295LOC105222298
	lnc29668.2	;LOC105222293;LOC105222295;LOC105222296;LOC105222298;LOC105222299							LOC105222300LOC105222302LOC105222304LOC109579210LOC105222303LOC105222299LOC105222305
	lnc29684.9	;LOC105222293;LOC105222295;LOC105222296;LOC105222298;LOC105222299;LOC105222300;LOC105222302;LOC109579210;LOC105222303;LOC105222304;LOC105222305	;LOC105222296				;LOC105222298	;LOC105222293;LOC105222295	LOC105222321LOC105222325LOC105222320LOC105222322LOC105222323
	lnc29749.1	;LOC105222310;LOC105222309;LOC105222311;LOC105222313;LOC105222314;LOC105222315;LOC105222316;LOC105222317;LOC105222319;LOC105222321;LOC105222320;LOC105222322;LOC105222323;LOC105222325		LOC105222319				;LOC105222313;LOC105222317;LOC105222309;LOC105222316;LOC105222315;LOC105222310;LOC105222311;LOC105222314	LOC105222326LOC105222322LOC105222323LOC105222325LOC105222320
	lnc29753.15	;LOC105222310;LOC105222309;LOC105222311;LOC105222313;LOC105222314;LOC105222315;LOC105222316;LOC105222317;LOC105222319;LOC105222321;LOC105222320;LOC105222322;LOC105222323;LOC105222325;LOC105222326	;LOC105222321					;LOC105222313;LOC105222317;LOC105222319;LOC105222309;LOC105222316;LOC105222315;LOC105222311;LOC105222310;LOC105222314	LOC105222346LOC105222350LOC105222347
	lnc29804.4	;LOC105222327;LOC105222328;LOC105222329;LOC105222333;LOC105222332;LOC105222330;LOC105222334;LOC105222336;LOC105222337;LOC105222339;LOC105222338;LOC105222341;LOC105222344;LOC105222343;LOC105222345;LOC105222346;LOC105222347;LOC105222350	;LOC105222341				;LOC105222343;LOC105222344;LOC105222345	;LOC105222337;LOC105222330;LOC105222329;LOC105222332;LOC105222336;LOC105222339;LOC105222327;LOC105222338;LOC105222333;LOC105222328;LOC105222334	LOC105222348LOC105222349
	lnc29817.15	;LOC105222341;LOC105222344;LOC105222343;LOC105222345;LOC105222346;LOC105222347;LOC105222350;LOC105222348;LOC105222349	;LOC105222347					;LOC105222343;LOC105222344;LOC105222346;LOC105222341;LOC105222350;LOC105222345
	lnc29830.1	;LOC105222345;LOC105222346;LOC105222347;LOC105222350;LOC105222348;LOC105222349	;LOC105222349			;LOC105222348		;LOC105222346;LOC105222345;LOC105222350;LOC105222347	LOC105222353
	lnc29847.1	;LOC105222353
	lnc29855.1	;LOC105222353	;LOC105222353
	lnc29856.1	;LOC105222353	;LOC105222353
	lnc29863.1	;LOC105222353	;LOC105222353
	lnc29864.1	;LOC105222353	;LOC105222353						LOC105222355
	lnc29883.1	;LOC105222354;LOC109579290;LOC105222355						;LOC105222354;LOC109579290	Zmat5LOC105222377LOC105222370LOC105222372LOC105222371LOC105222368LOC105222369LOC105222373LOC105222375
	lnc29913.1	;LOC105222389;LOC105222363;LOC105222362;LOC105222361;LOC105222364;LOC105222367Zmat5;LOC105222368;LOC105222369;LOC105222370;LOC105222371;LOC105222373;LOC105222372;LOC105222375;LOC105222377	;LOC105222364			;LOC105222363	;LOC105222367	;LOC105222362;LOC105222361;LOC105222389	LOC105222385LOC105222387
	lnc29975.1	;LOC105222377;LOC105222379;LOC105222380;LOC105222381;LOC105222383;LOC105222384;LOC105222386;LOC105222385;LOC105222387	;LOC105222386					;LOC105222379;LOC105222384;LOC105222380;LOC105222377;LOC105222381;LOC105222383	LOC105222387LOC105222385
	lnc29975.2	;LOC105222377;LOC105222379;LOC105222380;LOC105222381;LOC105222383;LOC105222384;LOC105222386;LOC105222385;LOC105222387	;LOC105222386					;LOC105222380;LOC105222377;LOC105222381;LOC105222383;LOC105222379;LOC105222384	LOC105222392LOC105222393LOC105222391LOC105222390
	lnc30015.1	;LOC105222406;LOC105222408;LOC105222390;LOC105222391;LOC105222392;LOC105222393	;LOC105222408					;LOC105222406	LOC105222393LOC105222392
	lnc30019.1	;LOC105222406;LOC105222408;LOC105222390;LOC105222391;LOC105222392;LOC105222393	;LOC105222391					;LOC105222408;LOC105222390;LOC105222406	LOC105222396
	lnc30032.1	;LOC105222393;LOC105222395;LOC105222396				;LOC105222395		;LOC105222393	LOC105222397LOC105222400LOC105222399LOC105222396
	lnc30037.1	;LOC105222395;LOC105222396;LOC105222397;LOC105222399;LOC105222400						;LOC105222395	LOC105222405LOC105222404
	lnc30055.1	;LOC105222396;LOC105222397;LOC105222399;LOC105222400;LOC105222401;LOC105222402Mt12b;LOC105222404;LOC105222405	Mt12b					;LOC105222402;LOC105222401;LOC105222399;LOC105222396;LOC105222400;LOC105222397	LOC105222404LOC105222405
	lnc30056.1	;LOC105222396;LOC105222397;LOC105222399;LOC105222400;LOC105222401;LOC105222402Mt12b;LOC105222404;LOC105222405	Mt12b					;LOC105222396;LOC105222401;LOC105222399;LOC105222397;LOC105222400;LOC105222402	LOC105222405LOC105222404
	lnc30052.8	;LOC105222397;LOC105222399;LOC105222400;LOC105222401;LOC105222402Mt12b;LOC105222404;LOC105222405	Mt12b					;LOC105222402;LOC105222399;LOC105222401;LOC105222400;LOC105222397	LOC105222405
	lnc30063.1	;LOC105222400;LOC105222401;LOC105222402Mt12b;LOC105222404;LOC105222405	;LOC105222404					;LOC105222402;LOC105222401;LOC105222400Mt12b	LOC105222405
	lnc30063.2	;LOC105222400;LOC105222401;LOC105222402Mt12b;LOC105222404;LOC105222405	;LOC105222404					Mt12b;LOC105222401;LOC105222400;LOC105222402	LOC105222409
	lnc30102.1	;LOC105222409
	lnc30114.1	;LOC105222409					;LOC105222409		LOC105222411LOC105222410
	lnc30175.1	;LOC105222410;LOC105222411							LOC105222411
	lnc30179.3	;LOC105222410;LOC105222411				;LOC105222410			LOC105222411
	lnc30179.4	;LOC105222410;LOC105222411				;LOC105222410			LOC105222411
	lnc30189.1	;LOC105222410;LOC105222411				;LOC105222410			LOC105222411
	lnc30198.1	;LOC105222410;LOC105222411						;LOC105222410
	lnc30202.2	;LOC105222410;LOC105222411				;LOC105222411		;LOC105222410
	lnc30205.1	;LOC105222410;LOC105222411						;LOC105222411;LOC105222410	LOC105222413LOC105222418LOC105222414LOC105222415LOC105222412LOC105222416
	lnc30225.2	;LOC105222444;LOC105222445;LOC105222446;LOC105222412;LOC105222413;LOC105222414;LOC105222415;LOC105222416;LOC105222418	;LOC105222446					;LOC105222445;LOC105222444	LOC105222418LOC105222419
	lnc30236.1	;LOC105222446;LOC105222412;LOC105222413;LOC105222414;LOC105222415;LOC105222416;LOC105222418;LOC105222419					;LOC105222416;LOC105222415	;LOC105222413;LOC105222412;LOC105222446;LOC105222414	LOC105222419LOC105222418
	lnc30236.3	;LOC105222446;LOC105222412;LOC105222413;LOC105222414;LOC105222415;LOC105222416;LOC105222418;LOC105222419					;LOC105222415;LOC105222416	;LOC105222412;LOC105222414;LOC105222446;LOC105222413	LOC105222418LOC105222419
	lnc30236.5	;LOC105222446;LOC105222412;LOC105222413;LOC105222414;LOC105222415;LOC105222416;LOC105222418;LOC105222419					;LOC105222415;LOC105222416	;LOC105222413;LOC105222414;LOC105222446;LOC105222412	LOC105222418LOC105222419
	lnc30236.7	;LOC105222446;LOC105222412;LOC105222413;LOC105222414;LOC105222415;LOC105222416;LOC105222418;LOC105222419					;LOC105222416;LOC105222415	;LOC105222412;LOC105222446;LOC105222414;LOC105222413	LOC105222419LOC105222418
	lnc30236.8	;LOC105222446;LOC105222412;LOC105222413;LOC105222414;LOC105222415;LOC105222416;LOC105222418;LOC105222419					;LOC105222416;LOC105222415	;LOC105222414;LOC105222446;LOC105222412;LOC105222413	LOC105222418LOC105222419
	lnc30236.9	;LOC105222446;LOC105222412;LOC105222413;LOC105222414;LOC105222415;LOC105222416;LOC105222418;LOC105222419					;LOC105222416;LOC105222415	;LOC105222413;LOC105222414;LOC105222446;LOC105222412	LOC105222419LOC105222418
	lnc30236.10	;LOC105222446;LOC105222412;LOC105222413;LOC105222414;LOC105222415;LOC105222416;LOC105222418;LOC105222419					;LOC105222415;LOC105222416	;LOC105222414;LOC105222446;LOC105222412;LOC105222413	LOC105222418LOC105222419
	lnc30236.12	;LOC105222446;LOC105222412;LOC105222413;LOC105222414;LOC105222415;LOC105222416;LOC105222418;LOC105222419					;LOC105222416;LOC105222415	;LOC105222413;LOC105222414;LOC105222446;LOC105222412	LOC105222419LOC105222447
	lnc30244.1	;LOC105222446;LOC105222412;LOC105222413;LOC105222414;LOC105222415;LOC105222416;LOC105222418;LOC105222419;LOC105222447	;LOC105222418			;LOC105222416		;LOC105222413;LOC105222412;LOC105222415;LOC105222414;LOC105222446	LOC105222447LOC105222419
	lnc30245.1	;LOC105222446;LOC105222412;LOC105222413;LOC105222414;LOC105222415;LOC105222416;LOC105222418;LOC105222419;LOC105222447	;LOC105222418					;LOC105222413;LOC105222415;LOC105222446;LOC105222414;LOC105222416;LOC105222412	LOC105222430LOC105222432LOC105222429LOC105222428LOC105222433LOC105222434LOC105222427LOC105222426LOC105222425LOC105222431
	lnc30283.1	;LOC105222419;LOC105222447;LOC105222420;LOC105222421;LOC105222423;LOC105222424;LOC105222425;LOC105222427;LOC105222426;LOC105222428;LOC105222431;LOC105222430;LOC105222429;LOC105222432;LOC105222433;LOC105222434	;LOC105222424			;LOC105222420;LOC105222423		;LOC105222447;LOC105222419;LOC105222421	LOC105222440
	lnc30311.22	;LOC105222424;LOC105222425;LOC105222427;LOC105222426;LOC105222428;LOC105222431;LOC105222430;LOC105222429;LOC105222432;LOC105222433;LOC105222434;LOC105222440	;LOC105222434					;LOC105222428;LOC105222424;LOC105222430;LOC105222432;LOC105222429;LOC105222431;LOC105222425;LOC105222426;LOC105222433;LOC105222427	LOC105222439
	lnc30313.7	;LOC105222424;LOC105222425;LOC105222427;LOC105222426;LOC105222428;LOC105222431;LOC105222430;LOC105222429;LOC105222432;LOC105222433;LOC105222434;LOC105222440;LOC105222439	;LOC105222440			;LOC105222434		;LOC105222428;LOC105222424;LOC105222432;LOC105222429;LOC105222430;LOC105222431;LOC105222425;LOC105222426;LOC105222427;LOC105222433	LOC105222439
	lnc30313.4	;LOC105222424;LOC105222425;LOC105222427;LOC105222426;LOC105222428;LOC105222431;LOC105222430;LOC105222429;LOC105222432;LOC105222433;LOC105222434;LOC105222440;LOC105222439	;LOC105222440			;LOC105222434		;LOC105222428;LOC105222424;LOC105222430;LOC105222432;LOC105222429;LOC105222431;LOC105222425;LOC105222426;LOC105222433;LOC105222427	LOC105222442LOC105222441
	lnc30320.1	;LOC105222440;LOC105222439;LOC105222438;LOC105222437;LOC105222436;LOC105222441;LOC105222442	;LOC105222440			;LOC105222436		;LOC105222438;LOC105222439;LOC105222437
	lnc30325.2	;LOC105222440;LOC105222439;LOC105222438;LOC105222437;LOC105222436;LOC105222441;LOC105222442						;LOC105222437;LOC105222436;LOC105222439;LOC105222438;LOC105222441;LOC105222440;LOC105222442	LOC105222473
	lnc30393.1	;LOC105222457;LOC105222458;LOC105222459;LOC105222478;LOC105222460;LOC105222461;LOC105222462;LOC105222463;LOC105222464;LOC105222465;LOC105222466;LOC105222467;LOC105222468;LOC105222469;LOC105222470;LOC105222471;LOC105222472;LOC105222473			;LOC105222469		;LOC105222472;LOC105222470;LOC105222471	;LOC105222460;LOC105222457;LOC105222478;LOC105222462;LOC105222465;LOC105222466;LOC105222458;LOC105222464;LOC105222463;LOC105222461;LOC105222467;LOC105222459;LOC105222468	LOC105222472LOC105222473
	lnc30393.3	;LOC105222457;LOC105222458;LOC105222459;LOC105222478;LOC105222460;LOC105222461;LOC105222462;LOC105222463;LOC105222464;LOC105222465;LOC105222466;LOC105222467;LOC105222468;LOC105222469;LOC105222470;LOC105222471;LOC105222472;LOC105222473					;LOC105222470;LOC105222469;LOC105222471	;LOC105222468;LOC105222459;LOC105222467;LOC105222461;LOC105222463;LOC105222464;LOC105222458;LOC105222466;LOC105222462;LOC105222465;LOC105222478;LOC105222457;LOC105222460	LOC105222473
	lnc30393.2	;LOC105222457;LOC105222458;LOC105222459;LOC105222478;LOC105222460;LOC105222461;LOC105222462;LOC105222463;LOC105222464;LOC105222465;LOC105222466;LOC105222467;LOC105222468;LOC105222469;LOC105222470;LOC105222471;LOC105222472;LOC105222473			;LOC105222469		;LOC105222471;LOC105222470;LOC105222472	;LOC105222463;LOC105222464;LOC105222461;LOC105222467;LOC105222468;LOC105222459;LOC105222460;LOC105222457;LOC105222478;LOC105222465;LOC105222462;LOC105222466;LOC105222458	LOC105222473
	lnc30393.4	;LOC105222458;LOC105222459;LOC105222478;LOC105222460;LOC105222461;LOC105222462;LOC105222463;LOC105222464;LOC105222465;LOC105222466;LOC105222467;LOC105222468;LOC105222469;LOC105222470;LOC105222471;LOC105222472;LOC105222473			;LOC105222469		;LOC105222472;LOC105222470;LOC105222471	;LOC105222463;LOC105222464;LOC105222461;LOC105222467;LOC105222459;LOC105222468;LOC105222460;LOC105222462;LOC105222465;LOC105222478;LOC105222458;LOC105222466	LOC105222473
	lnc30393.6	;LOC105222459;LOC105222478;LOC105222460;LOC105222461;LOC105222462;LOC105222463;LOC105222464;LOC105222465;LOC105222466;LOC105222467;LOC105222468;LOC105222469;LOC105222470;LOC105222471;LOC105222472;LOC105222473			;LOC105222469		;LOC105222471;LOC105222472;LOC105222470	;LOC105222460;LOC105222462;LOC105222465;LOC105222478;LOC105222466;LOC105222464;LOC105222463;LOC105222461;LOC105222467;LOC105222459;LOC105222468	LOC105222473
	lnc30393.7	;LOC105222459;LOC105222478;LOC105222460;LOC105222461;LOC105222462;LOC105222463;LOC105222464;LOC105222465;LOC105222466;LOC105222467;LOC105222468;LOC105222469;LOC105222470;LOC105222471;LOC105222472;LOC105222473			;LOC105222469		;LOC105222470;LOC105222472;LOC105222471	;LOC105222460;LOC105222465;LOC105222462;LOC105222478;LOC105222466;LOC105222463;LOC105222464;LOC105222467;LOC105222461;LOC105222468;LOC105222459	LOC105222473
	lnc30393.5	;LOC105222459;LOC105222478;LOC105222460;LOC105222461;LOC105222462;LOC105222463;LOC105222464;LOC105222465;LOC105222466;LOC105222467;LOC105222468;LOC105222469;LOC105222470;LOC105222471;LOC105222472;LOC105222473			;LOC105222469		;LOC105222471;LOC105222470;LOC105222472	;LOC105222468;LOC105222459;LOC105222464;LOC105222463;LOC105222461;LOC105222467;LOC105222465;LOC105222462;LOC105222478;LOC105222466;LOC105222460	LOC105222473
	lnc30393.8	;LOC105222459;LOC105222478;LOC105222460;LOC105222461;LOC105222462;LOC105222463;LOC105222464;LOC105222465;LOC105222466;LOC105222467;LOC105222468;LOC105222469;LOC105222470;LOC105222471;LOC105222472;LOC105222473			;LOC105222469		;LOC105222472;LOC105222470;LOC105222471	;LOC105222460;LOC105222466;LOC105222478;LOC105222462;LOC105222465;LOC105222461;LOC105222467;LOC105222463;LOC105222464;LOC105222468;LOC105222459	LOC105222473
	lnc30393.10	;LOC105222459;LOC105222478;LOC105222460;LOC105222461;LOC105222462;LOC105222463;LOC105222464;LOC105222465;LOC105222466;LOC105222467;LOC105222468;LOC105222469;LOC105222470;LOC105222471;LOC105222472;LOC105222473			;LOC105222469		;LOC105222470;LOC105222472;LOC105222471	;LOC105222459;LOC105222468;LOC105222464;LOC105222463;LOC105222461;LOC105222467;LOC105222462;LOC105222465;LOC105222478;LOC105222466;LOC105222460	LOC105222473
	lnc30394.1	;LOC105222459;LOC105222478;LOC105222460;LOC105222461;LOC105222462;LOC105222463;LOC105222464;LOC105222465;LOC105222466;LOC105222467;LOC105222468;LOC105222469;LOC105222470;LOC105222471;LOC105222472;LOC105222473			;LOC105222469		;LOC105222472;LOC105222470;LOC105222471	;LOC105222463;LOC105222464;LOC105222461;LOC105222467;LOC105222459;LOC105222468;LOC105222460;LOC105222478;LOC105222465;LOC105222462;LOC105222466	LOC105222473
	lnc30402.1	;LOC105222465;LOC105222466;LOC105222467;LOC105222468;LOC105222469;LOC105222470;LOC105222471;LOC105222472;LOC105222473				;LOC105222472		;LOC105222465;LOC105222466;LOC105222470;LOC105222471;LOC105222468;LOC105222469;LOC105222467	LOC105222473
	lnc30403.1	;LOC105222465;LOC105222466;LOC105222467;LOC105222468;LOC105222469;LOC105222470;LOC105222471;LOC105222472;LOC105222473						;LOC105222471;LOC105222466;LOC105222470;LOC105222465;LOC105222467;LOC105222469;LOC105222472;LOC105222468	LOC105222473
	lnc30403.2	;LOC105222465;LOC105222466;LOC105222467;LOC105222468;LOC105222469;LOC105222470;LOC105222471;LOC105222472;LOC105222473						;LOC105222467;LOC105222469;LOC105222468;LOC105222472;LOC105222471;LOC105222466;LOC105222470;LOC105222465	LOC105222473
	lnc30405.3	;LOC105222466;LOC105222467;LOC105222468;LOC105222469;LOC105222470;LOC105222471;LOC105222472;LOC105222473						;LOC105222469;LOC105222467;LOC105222468;LOC105222472;LOC105222471;LOC105222466;LOC105222470
	lnc30414.2	;LOC105222469;LOC105222470;LOC105222471;LOC105222472;LOC105222473					;LOC105222473	;LOC105222471;LOC105222470;LOC105222469;LOC105222472
	lnc30414.3	;LOC105222469;LOC105222470;LOC105222471;LOC105222472;LOC105222473					;LOC105222473	;LOC105222471;LOC105222470;LOC105222469;LOC105222472
	lnc30426.2	;LOC105222472;LOC105222473						;LOC105222473;LOC105222472
	lnc30427.1	;LOC105222472;LOC105222473						;LOC105222472;LOC105222473
	lnc30428.1	;LOC105222472;LOC105222473						;LOC105222473;LOC105222472	LOC105222485LOC105222482LOC105222484LOC105222481LOC105222483LOC105222480
	lnc30429.10	;LOC105222480;LOC105222481;LOC105222482;LOC105222483;LOC105222484;LOC105222485							LOC105222480LOC105222483LOC105222481LOC105222484LOC105222485LOC105222482
	lnc30429.11	;LOC105222480;LOC105222481;LOC105222482;LOC105222483;LOC105222484;LOC105222485							LOC105222485LOC105222482LOC105222484LOC105222481LOC105222483LOC105222480
	lnc30434.1	;LOC105222480;LOC105222481;LOC105222482;LOC105222483;LOC105222484;LOC105222485							LOC109579295LOC105222495
	lnc30504.1	;LOC105222493;LOC105222494;LOC105222495;LOC109579295				;LOC105222494		;LOC105222493	LOC109579295
	lnc30507.1	;LOC105222493;LOC105222494;LOC105222495;LOC109579295	;LOC105222495					;LOC105222493;LOC105222494	LOC109579295
	lnc30507.2	;LOC105222493;LOC105222494;LOC105222495;LOC109579295	;LOC105222495					;LOC105222494;LOC105222493	LOC109579295
	lnc30507.3	;LOC105222493;LOC105222494;LOC105222495;LOC109579295	;LOC105222495					;LOC105222494;LOC105222493	LOC105222505LOC105222504
	lnc30526.1	;LOC105222501;LOC105222518;LOC105222502;LOC105222503;LOC105222504;LOC105222505	;LOC105222503					;LOC105222501;LOC105222518;LOC105222502	LOC105222505LOC105222506LOC105222519
	lnc30530.1	;LOC105222503;LOC105222504;LOC105222505;LOC105222506;LOC105222519	;LOC105222503				;LOC105222504		LOC105222506LOC105222508LOC105222519LOC105222507
	lnc30534.1	;LOC105222503;LOC105222504;LOC105222505;LOC105222506;LOC105222519;LOC105222507;LOC105222508	;LOC105222505			;LOC105222504		;LOC105222503	LOC105222508LOC105222506LOC105222507LOC105222519
	lnc30532.3	;LOC105222503;LOC105222504;LOC105222505;LOC105222506;LOC105222519;LOC105222507;LOC105222508	;LOC105222505					;LOC105222503;LOC105222504	LOC105222519LOC105222507LOC105222508LOC105222506
	lnc30532.4	;LOC105222503;LOC105222504;LOC105222505;LOC105222506;LOC105222519;LOC105222507;LOC105222508	;LOC105222505					;LOC105222504;LOC105222503	LOC105222519LOC105222507LOC105222508LOC105222506
	lnc30532.5	;LOC105222503;LOC105222504;LOC105222505;LOC105222506;LOC105222519;LOC105222507;LOC105222508	;LOC105222505					;LOC105222503;LOC105222504
	lnc30563.1	;LOC105222506;LOC105222519;LOC105222507;LOC105222508;LOC109579296;LOC105222510;LOC105222513;LOC105222512;LOC105222511;LOC105222514;LOC105222515	;LOC105222515			;LOC105222514		;LOC105222513;LOC105222508;LOC105222511;LOC105222506;LOC105222507;LOC105222512;LOC109579296;LOC105222510;LOC105222519
	lnc30567.1	;LOC105222511;LOC105222514;LOC105222515	;LOC105222515					;LOC105222511;LOC105222514
	lnc30578.2	;LOC105222515;LOC105222516	;LOC105222516					;LOC105222515
	lnc30579.1	;LOC105222515;LOC105222516	;LOC105222516					;LOC105222515
	lnc30580.1	;LOC105222515;LOC105222516	;LOC105222516					;LOC105222515
	lnc30580.2	;LOC105222515;LOC105222516	;LOC105222516					;LOC105222515
	lnc30581.1	;LOC105222515;LOC105222516	;LOC105222516					;LOC105222515	LOC105222541LOC105222540
	lnc30649.1	;LOC105222532;LOC105222531;LOC105222533;LOC105222534;LOC105222535;LOC105222536;LOC105222539;LOC105222540;LOC105222541			;LOC105222536		;LOC105222539	;LOC105222531;LOC105222533;LOC105222535;LOC105222534;LOC105222532
	lnc30748.2	;LOC105222557;LOC105222544;LOC105222545							LOC105222553LOC105222552LOC105222558
	lnc30781.1	;LOC105222557;LOC105222544;LOC105222545;LOC105222547;LOC105222548;LOC105222549;LOC105222550;LOC105222551;LOC105222558;LOC105222552;LOC105222553	;LOC105222551					;LOC105222550;LOC105222547;LOC105222544;LOC105222545;LOC105222548;LOC105222557;LOC105222549	LOC105222573LOC105222571
	lnc30818.1	;LOC105222559;LOC105222560;LOC105222561;LOC105222564;LOC105222562;LOC105222565;LOC105222566;LOC105222567;LOC105222579;LOC105222568;LOC105222569;LOC105222570;LOC105222580;LOC105222571;LOC105222573				;LOC105222570	;LOC105222580	;LOC105222565;LOC105222566;LOC105222559;LOC105222561;LOC105222568;LOC105222567;LOC105222579;LOC105222560;LOC105222562;LOC105222569;LOC105222564	LOC105222575LOC105222576LOC105222574
	lnc30832.1	;LOC105222560;LOC105222561;LOC105222564;LOC105222562;LOC105222565;LOC105222566;LOC105222567;LOC105222579;LOC105222568;LOC105222569;LOC105222570;LOC105222580;LOC105222571;LOC105222573;LOC105222574;LOC105222576;LOC105222575	;LOC105222573					;LOC105222564;LOC105222580;LOC105222560;LOC105222579;LOC105222569;LOC105222562;LOC105222571;LOC105222567;LOC105222568;LOC105222565;LOC105222566;LOC105222570;LOC105222561	LOC105222575LOC105222576LOC105222574
	lnc30834.1	;LOC105222579;LOC105222568;LOC105222569;LOC105222570;LOC105222580;LOC105222571;LOC105222573;LOC105222574;LOC105222576;LOC105222575	;LOC105222573					;LOC105222570;LOC105222569;LOC105222579;LOC105222568;LOC105222571;LOC105222580	LOC105222574LOC105222576LOC105222575
	lnc30836.1	;LOC105222568;LOC105222569;LOC105222570;LOC105222580;LOC105222571;LOC105222573;LOC105222574;LOC105222576;LOC105222575	;LOC105222573					;LOC105222580;LOC105222571;LOC105222568;LOC105222569;LOC105222570	LOC105222574LOC105222576LOC105222575
	lnc30837.1	;LOC105222568;LOC105222569;LOC105222570;LOC105222580;LOC105222571;LOC105222573;LOC105222574;LOC105222576;LOC105222575	;LOC105222573					;LOC105222570;LOC105222569;LOC105222568;LOC105222571;LOC105222580	LOC105222574LOC105222576LOC105222575
	lnc30837.2	;LOC105222569;LOC105222570;LOC105222580;LOC105222571;LOC105222573;LOC105222574;LOC105222576;LOC105222575	;LOC105222573					;LOC105222580;LOC105222571;LOC105222570;LOC105222569	LOC105222576LOC105222574LOC105222575
	lnc30838.1	;LOC105222569;LOC105222570;LOC105222580;LOC105222571;LOC105222573;LOC105222574;LOC105222576;LOC105222575	;LOC105222573					;LOC105222569;LOC105222570;LOC105222580;LOC105222571	LOC105222575LOC105222576LOC105222574
	lnc30838.2	;LOC105222569;LOC105222570;LOC105222580;LOC105222571;LOC105222573;LOC105222574;LOC105222576;LOC105222575	;LOC105222573					;LOC105222570;LOC105222569;LOC105222580;LOC105222571	LOC105222574LOC105222576LOC105222575
	lnc30839.2	;LOC105222570;LOC105222580;LOC105222571;LOC105222573;LOC105222574;LOC105222576;LOC105222575		LOC105222573				;LOC105222571;LOC105222580;LOC105222570	LOC105222576LOC105222574LOC105222575
	lnc30839.1	;LOC105222570;LOC105222580;LOC105222571;LOC105222573;LOC105222574;LOC105222576;LOC105222575		LOC105222573				;LOC105222571;LOC105222580;LOC105222570	LOC105222575LOC105222576LOC105222574
	lnc30839.4	;LOC105222570;LOC105222580;LOC105222571;LOC105222573;LOC105222574;LOC105222576;LOC105222575		LOC105222573				;LOC105222580;LOC105222571;LOC105222570
	lnc30853.1	;LOC105222573;LOC105222574;LOC105222576;LOC105222575	;LOC105222575					;LOC105222574;LOC105222576;LOC105222573
	lnc30855.1	;LOC105222574;LOC105222576;LOC105222575	;LOC105222575					;LOC105222576;LOC105222574
	lnc30856.1	;LOC105222576;LOC105222575	;LOC105222575					;LOC105222576	LOC109579298LOC105222577
	lnc30860.1	;LOC105222575;LOC105222577;LOC109579298	;LOC105222575						LOC109579298LOC105222577
	lnc30860.2	;LOC105222575;LOC105222577;LOC109579298	;LOC105222575						LOC109579298LOC105222577
	lnc30865.1	;LOC105222575;LOC105222577;LOC109579298	;LOC105222575
	lnc30845.25	;LOC105222575;LOC105222577;LOC109579298	;LOC109579298			;LOC105222577		;LOC105222575
	lnc30867.2	;LOC105222575;LOC105222577;LOC109579298				;LOC109579298		;LOC105222575;LOC105222577
	lnc30870.1	;LOC105222575;LOC105222577;LOC109579298						;LOC105222575;LOC109579298;LOC105222577
	lnc30874.1	;LOC105222575;LOC105222577;LOC109579298						;LOC105222577;LOC109579298;LOC105222575
	lnc30875.1	;LOC105222575;LOC105222577;LOC109579298						;LOC109579298;LOC105222575;LOC105222577
	lnc30875.2	;LOC105222575;LOC105222577;LOC109579298						;LOC109579298;LOC105222575;LOC105222577
	lnc30878.1	;LOC105222575;LOC105222577;LOC109579298						;LOC105222577;LOC105222575;LOC109579298
	lnc30883.1	;LOC105222575;LOC105222577;LOC109579298						;LOC109579298;LOC105222577;LOC105222575
	lnc30889.1	;LOC105222575;LOC105222577;LOC109579298						;LOC105222577;LOC105222575;LOC109579298
	lnc30877.4	;LOC105222575;LOC105222577;LOC109579298						;LOC109579298;LOC105222577;LOC105222575
	lnc30877.5	;LOC105222575;LOC105222577;LOC109579298						;LOC109579298;LOC105222577;LOC105222575
	lnc30877.6	;LOC105222575;LOC105222577;LOC109579298						;LOC109579298;LOC105222575;LOC105222577
	lnc30877.7	;LOC105222575;LOC105222577;LOC109579298						;LOC109579298;LOC105222575;LOC105222577
	lnc30986.1	;LOC105222605;LOC105222606;LOC105222608;LOC105222609;LOC105222610;LOC105222611;LOC105222630;LOC105222613;LOC105222612;LOC105222631;LOC105222614	;LOC105222631	LOC105222612		;LOC105222613		;LOC105222609;LOC105222610;LOC105222606;LOC105222605;LOC105222630;LOC105222608;LOC105222611	LOC105222614
	lnc30987.1	;LOC105222610;LOC105222611;LOC105222630;LOC105222613;LOC105222612;LOC105222631;LOC105222614	;LOC105222631					;LOC105222630;LOC105222611;LOC105222610;LOC105222612;LOC105222613	LOC105222638LOC105222633
	lnc31039.1	;LOC105222633;LOC105222638							LOC105222638LOC105222637LOC105222633
	lnc31041.1	;LOC105222633;LOC105222638;LOC105222637							LOC105222638LOC105222633
	lnc31041.2	;LOC105222633;LOC105222638							LOC105222637LOC105222633LOC105222638
	lnc31041.4	;LOC105222633;LOC105222638;LOC105222637							LOC105222637LOC105222633LOC105222638
	lnc31041.5	;LOC105222633;LOC105222638;LOC105222637							LOC105222638LOC105222633LOC105222637
	lnc31041.9	;LOC105222633;LOC105222638;LOC105222637							LOC105222638LOC105222637LOC105222633
	lnc31041.10	;LOC105222633;LOC105222638;LOC105222637							LOC105222633LOC105222637LOC105222638
	lnc31041.11	;LOC105222633;LOC105222638;LOC105222637							LOC105222638LOC105222633LOC105222637
	lnc31042.1	;LOC105222633;LOC105222638;LOC105222637							LOC105222638LOC105222637LOC105222633
	lnc31044.1	;LOC105222633;LOC105222638;LOC105222637							LOC105222636LOC105222635LOC105222649
	lnc31065.1	;LOC105222633;LOC105222638;LOC105222637;LOC105222649;LOC105222636;LOC105222635	;LOC105222638;LOC105222637					;LOC105222633	LOC109579309LOC105222644LOC105222645LOC105222639LOC105222641LOC105222640LOC105222646LOC105222643
	lnc31072.5	;LOC105222638;LOC105222637;LOC105222649;LOC105222636;LOC105222635;LOC105222634;LOC105222639;LOC109579309;LOC105222640;LOC105222641;LOC105222643;LOC105222644;LOC105222645;LOC105222646	;LOC105222649;LOC105222634					;LOC105222636;LOC105222637;LOC105222638;LOC105222635	LOC109579309LOC105222641LOC105222646LOC105222643LOC105222640LOC105222644LOC105222645
	lnc31073.1	;LOC105222638;LOC105222637;LOC105222649;LOC105222636;LOC105222635;LOC105222634;LOC105222639;LOC109579309;LOC105222640;LOC105222641;LOC105222643;LOC105222644;LOC105222645;LOC105222646	;LOC105222649;LOC105222634				;LOC105222639	;LOC105222638;LOC105222635;LOC105222636;LOC105222637	LOC105222641LOC105222643LOC105222646LOC105222644LOC105222645LOC105222640
	lnc31074.1	;LOC105222638;LOC105222649;LOC105222636;LOC105222635;LOC105222634;LOC105222639;LOC109579309;LOC105222640;LOC105222641;LOC105222643;LOC105222644;LOC105222645;LOC105222646	;LOC105222649;LOC105222634				;LOC109579309;LOC105222639	;LOC105222635;LOC105222638;LOC105222636
	lnc31110.1	;LOC105222645;LOC105222646;LOC105222647	;LOC105222647					;LOC105222646;LOC105222645
	lnc31112.1	;LOC105222645;LOC105222646;LOC105222647	;LOC105222647					;LOC105222645;LOC105222646
	lnc31114.1	;LOC105222646;LOC105222647	;LOC105222647					;LOC105222646
	lnc31131.1	;LOC105222647	;LOC105222647
	lnc31131.2	;LOC105222647	;LOC105222647
	lnc31131.3	;LOC105222647	;LOC105222647
	lnc31146.1	;LOC105222647	;LOC105222647
	lnc31149.1	;LOC105222647	;LOC105222647
	lnc31152.1	;LOC105222647	;LOC105222647
	lnc31164.1	;LOC105222647	;LOC105222647
	lnc31094.14	;LOC105222647	;LOC105222647
	lnc31178.1	;LOC105222647	;LOC105222647
	lnc31179.1	;LOC105222647	;LOC105222647
	lnc31179.2	;LOC105222647	;LOC105222647
	lnc31186.1	;LOC105222647	;LOC105222647
	lnc31189.1	;LOC105222647	;LOC105222647
	lnc31189.2	;LOC105222647	;LOC105222647
	lnc31190.1	;LOC105222647	;LOC105222647
	lnc31206.1	;LOC105222647	;LOC105222647
	lnc31237.5	;LOC105222647						;LOC105222647
	lnc31237.4	;LOC105222647						;LOC105222647
	lnc31239.1	;LOC105222647						;LOC105222647
	lnc31239.2	;LOC105222647						;LOC105222647
	lnc31240.1	;LOC105222647						;LOC105222647
	lnc31240.3	;LOC105222647						;LOC105222647
	lnc31243.1	;LOC105222647						;LOC105222647
	lnc31261.1	;LOC105222647						;LOC105222647	LOC109579310
	lnc31275.1	;LOC105222650;LOC105222652;LOC105222651;LOC109579310				;LOC105222652	;LOC105222651	;LOC105222650
	lnc31280.1	;LOC105222650;LOC105222652;LOC105222651;LOC109579310			;LOC109579310			;LOC105222652;LOC105222651;LOC105222650	LOC105222668LOC105222670
	lnc31337.1	;LOC105222662;LOC105222663;LOC105222664;LOC105222665;LOC105222667;LOC105222670;LOC105222668		LOC105222665	;LOC105222667			;LOC105222662;LOC105222664;LOC105222663	LOC105222668LOC105222670
	lnc31338.1	;LOC105222662;LOC105222663;LOC105222664;LOC105222665;LOC105222667;LOC105222670;LOC105222668		LOC105222665	;LOC105222667			;LOC105222663;LOC105222662;LOC105222664	LOC105222676LOC105222684LOC105222681LOC105222678LOC105222675LOC105222674LOC105222682LOC105222680LOC105222683LOC105222677
	lnc31384.1	;LOC105222673;LOC105222674;LOC105222675;LOC105222676;LOC105222677;LOC105222678;LOC105222680;LOC105222681;LOC105222682;LOC105222683;LOC105222684	;LOC105222673						LOC105222674LOC105222682LOC105222680LOC105222683LOC105222677LOC105222676LOC105222684LOC105222678LOC105222681LOC105222675
	lnc31385.1	;LOC105222673;LOC105222674;LOC105222675;LOC105222676;LOC105222677;LOC105222678;LOC105222680;LOC105222681;LOC105222682;LOC105222683;LOC105222684	;LOC105222673
	lnc31399.29	;LOC105222673;LOC105222674;LOC105222675;LOC105222676;LOC105222677;LOC105222678;LOC105222680;LOC105222681;LOC105222682;LOC105222683;LOC105222684	;LOC105222683				;LOC105222684	;LOC105222677;LOC105222680;LOC105222682;LOC105222674;LOC105222678;LOC105222681;LOC105222675;LOC105222673;LOC105222676	LOC105222709LOC105222712LOC105222711LOC105222707LOC105222708
	lnc31440.1	;LOC105222704;LOC105222722;LOC105222705;LOC105222707;LOC105222708;LOC105222712;LOC105222711;LOC105222709						;LOC105222704;LOC105222705;LOC105222722	LOC105222716LOC105222719LOC105222711LOC105222714LOC105222713LOC105222709LOC105222712LOC105222717
	lnc31445.1	;LOC105222705;LOC105222707;LOC105222708;LOC105222712;LOC105222711;LOC105222709;LOC105222713;LOC105222714;LOC105222716;LOC105222717;LOC105222719	;LOC105222708					;LOC105222705;LOC105222707	LOC105222712LOC105222717LOC105222716LOC105222709LOC105222713LOC105222714LOC105222711
	lnc31443.19	;LOC105222707;LOC105222708;LOC105222712;LOC105222711;LOC105222709;LOC105222713;LOC105222714;LOC105222716;LOC105222717	;LOC105222708					;LOC105222707
	lnc31470.1	;LOC105222711;LOC105222709;LOC105222713;LOC105222714;LOC105222716;LOC105222717;LOC105222719;LOC105222718;LOC105222720	;LOC105222720					;LOC105222709;LOC105222717;LOC105222718;LOC105222716;LOC105222719;LOC105222711;LOC105222714;LOC105222713
	lnc31474.1	;LOC105222720						;LOC105222720	LOC109579315LOC109579314LOC105222735
	lnc31482.1	;LOC105222734;LOC105222723;LOC109579315;LOC109579314;LOC105222735	;LOC105222734				;LOC105222723		LOC105222735LOC109579315LOC109579314
	lnc31483.1	;LOC105222734;LOC105222723;LOC109579315;LOC109579314;LOC105222735	;LOC105222734				;LOC105222723		LOC109579314LOC109579315LOC105222735
	lnc31486.2	;LOC105222734;LOC105222723;LOC109579315;LOC109579314;LOC105222735		LOC105222723		;LOC105222734			LOC105222726LOC105222727LOC105222724
	lnc31507.2	;LOC109579315;LOC109579314;LOC105222735;LOC105222736;LOC105222724;LOC105222726;LOC105222727	;LOC105222736					;LOC105222735;LOC109579314;LOC109579315	LOC105222724LOC105222726LOC105222727
	lnc31507.1	;LOC109579315;LOC109579314;LOC105222735;LOC105222736;LOC105222724;LOC105222726;LOC105222727	;LOC105222736					;LOC105222735;LOC109579314;LOC109579315	LOC105222728LOC105222726LOC105222727
	lnc31510.1	;LOC109579314;LOC105222735;LOC105222736;LOC105222724;LOC105222726;LOC105222727;LOC105222728	;LOC105222724					;LOC105222735;LOC109579314;LOC105222736	LOC105222727LOC105222728
	lnc31515.1	;LOC105222735;LOC105222736;LOC105222724;LOC105222726;LOC105222727;LOC105222728	;LOC105222726					;LOC105222735;LOC105222724;LOC105222736	LOC105222733
	lnc31595.1	;LOC105222731;LOC105222733						;LOC105222731	LOC105222733
	lnc31598.1	;LOC105222731;LOC105222733						;LOC105222731	LOC105222733
	lnc31604.1	;LOC105222731;LOC105222733						;LOC105222731
	lnc31611.1	;LOC105222731;LOC105222733	;LOC105222733					;LOC105222731
	lnc31613.1	;LOC105222731;LOC105222733	;LOC105222733					;LOC105222731
	lnc31613.2	;LOC105222731;LOC105222733	;LOC105222733					;LOC105222731
	lnc31617.2	;LOC105222733	;LOC105222733
	lnc31619.2	;LOC105222733	;LOC105222733						LOC105222797LOC105222771LOC105222774
	lnc31703.4	;LOC105222763;LOC105222762;LOC105222764;LOC105222765;LOC105222766;LOC105222767;LOC105222769;LOC105222768;LOC105222770;LOC105222773;LOC105222772;LOC105222771;LOC105222797;LOC105222774					;LOC105222772	;LOC105222763;LOC105222766;LOC105222773;LOC105222764;LOC105222765;LOC105222769;LOC105222770;LOC105222762;LOC105222768;LOC105222767	LOC105222774LOC105222771LOC105222797
	lnc31703.10	;LOC105222763;LOC105222762;LOC105222764;LOC105222765;LOC105222766;LOC105222767;LOC105222769;LOC105222768;LOC105222770;LOC105222773;LOC105222772;LOC105222771;LOC105222797;LOC105222774					;LOC105222772	;LOC105222766;LOC105222763;LOC105222765;LOC105222764;LOC105222773;LOC105222769;LOC105222762;LOC105222770;LOC105222767;LOC105222768	LOC105222797LOC105222771LOC105222774
	lnc31706.1	;LOC105222763;LOC105222762;LOC105222764;LOC105222765;LOC105222766;LOC105222767;LOC105222769;LOC105222768;LOC105222770;LOC105222773;LOC105222772;LOC105222771;LOC105222797;LOC105222774	;LOC105222772					;LOC105222766;LOC105222763;LOC105222764;LOC105222765;LOC105222773;LOC105222762;LOC105222770;LOC105222769;LOC105222767;LOC105222768	LOC105222779LOC105222788LOC105222777LOC105222793LOC105222789LOC105222776LOC105222792LOC105222790LOC105222791
	lnc31718.2	;LOC105222770;LOC105222773;LOC105222772;LOC105222771;LOC105222797;LOC105222774;LOC105222775;LOC105222776;LOC105222777;LOC105222779;LOC105222793;LOC105222792;LOC105222791;LOC105222790;LOC105222789;LOC105222788		LOC105222774			;LOC105222775	;LOC105222770;LOC105222797;LOC105222772;LOC105222771;LOC105222773	LOC105222779LOC105222776LOC105222775LOC105222777
	lnc31718.3	;LOC105222770;LOC105222773;LOC105222772;LOC105222771;LOC105222797;LOC105222774;LOC105222775;LOC105222776;LOC105222777;LOC105222779		LOC105222774				;LOC105222773;LOC105222771;LOC105222772;LOC105222770;LOC105222797	LOC105222779LOC105222793LOC105222789LOC105222788LOC105222775LOC105222777LOC105222792LOC105222776LOC105222791LOC105222790
	lnc31720.1	;LOC105222773;LOC105222772;LOC105222771;LOC105222797;LOC105222774;LOC105222775;LOC105222776;LOC105222777;LOC105222779;LOC105222793;LOC105222792;LOC105222791;LOC105222790;LOC105222789;LOC105222788						;LOC105222797;LOC105222774;LOC105222771;LOC105222773;LOC105222772	LOC105222788LOC105222775LOC105222777LOC105222789LOC105222793LOC105222779LOC105222791LOC105222790LOC105222792LOC105222776
	lnc31717.7	;LOC105222772;LOC105222771;LOC105222797;LOC105222774;LOC105222775;LOC105222776;LOC105222777;LOC105222779;LOC105222793;LOC105222792;LOC105222791;LOC105222790;LOC105222789;LOC105222788						;LOC105222797;LOC105222771;LOC105222772;LOC105222774	LOC105222795
	lnc31750.3	;LOC105222788;LOC105222786;LOC105222785;LOC105222783;LOC105222782;LOC105222781;LOC105222780;LOC105222794;LOC105222795						;LOC105222788;LOC105222780;LOC105222783;LOC105222782;LOC105222794;LOC105222785;LOC105222786;LOC105222781	LOC105222795
	lnc31750.2	;LOC105222788;LOC105222786;LOC105222785;LOC105222783;LOC105222782;LOC105222781;LOC105222780;LOC105222794;LOC105222795						;LOC105222781;LOC105222794;LOC105222786;LOC105222785;LOC105222782;LOC105222788;LOC105222780;LOC105222783	LOC105222795
	lnc31750.4	;LOC105222788;LOC105222786;LOC105222785;LOC105222783;LOC105222782;LOC105222781;LOC105222780;LOC105222794;LOC105222795						;LOC105222782;LOC105222780;LOC105222788;LOC105222783;LOC105222781;LOC105222794;LOC105222785;LOC105222786	LOC105222795
	lnc31751.1	;LOC105222788;LOC105222786;LOC105222785;LOC105222783;LOC105222782;LOC105222781;LOC105222780;LOC105222794;LOC105222795						;LOC105222782;LOC105222780;LOC105222783;LOC105222788;LOC105222781;LOC105222785;LOC105222786;LOC105222794
	lnc31753.1	;LOC105222786;LOC105222785;LOC105222783;LOC105222782;LOC105222781;LOC105222780;LOC105222794;LOC105222795					;LOC105222795	;LOC105222780;LOC105222783;LOC105222782;LOC105222785;LOC105222786;LOC105222794;LOC105222781	LOC105222834LOC105222808LOC105222807LOC105222809LOC105222810
	lnc31781.1	;LOC105222799;LOC105222801;LOC105222800;LOC105222803;LOC105222802;LOC105222804Zn800;LOC105222806;LOC105222807;LOC105222808;LOC105222809;LOC105222810;LOC105222834	;LOC105222806			Zn800		;LOC105222804;LOC105222803;LOC105222800;LOC105222799;LOC105222801;LOC105222802	LOC105222809LOC105222810LOC105222807LOC105222808LOC105222834
	lnc31781.7	;LOC105222799;LOC105222801;LOC105222800;LOC105222803;LOC105222802;LOC105222804Zn800;LOC105222806;LOC105222807;LOC105222808;LOC105222809;LOC105222810;LOC105222834	;LOC105222806			Zn800		;LOC105222803;LOC105222804;LOC105222801;LOC105222802;LOC105222800;LOC105222799	LOC105222822LOC105222821LOC105222830LOC105222835LOC105222826LOC105222825LOC105222820LOC105222823LOC105222824LOC109579321
	lnc31806.1	;LOC105222809;LOC105222810;LOC105222834;LOC105222811;LOC105222812;LOC105222814;LOC105222813;LOC105222816;LOC105222817;LOC105222819;LOC105222835;LOC105222820;LOC105222821;LOC105222822;LOC105222823;LOC105222824;LOC105222825;LOC105222826;LOC105222830;LOC109579321		LOC105222816	;LOC105222817	;LOC105222813	;LOC105222819	;LOC105222834;LOC105222812;LOC105222811;LOC105222809;LOC105222810;LOC105222814
	lnc31835.2	;LOC105222835;LOC105222820;LOC105222821;LOC105222822;LOC105222823;LOC105222824;LOC105222825;LOC105222826;LOC105222830;LOC109579321;LOC105222829;LOC105222828;LOC109579322;LOC109579323;LOC105222833				;LOC105222830	;LOC105222833	;LOC105222828;LOC105222829;LOC105222821;LOC105222822;LOC105222825;LOC109579322;LOC105222835;LOC105222826;LOC105222820;LOC105222823;LOC109579321;LOC109579323;LOC105222824
	lnc31846.1	;LOC105222826;LOC105222830;LOC109579321;LOC105222829;LOC105222828;LOC109579322;LOC109579323;LOC105222833				;LOC105222833		;LOC105222826;LOC109579322;LOC105222828;LOC105222829;LOC105222830;LOC109579323;LOC109579321
	lnc31846.2	;LOC105222826;LOC105222830;LOC109579321;LOC105222829;LOC105222828;LOC109579322;LOC109579323;LOC105222833				;LOC105222833		;LOC109579323;LOC109579321;LOC105222828;LOC105222829;LOC105222830;LOC105222826;LOC109579322
	lnc31846.3	;LOC105222826;LOC105222830;LOC109579321;LOC105222829;LOC105222828;LOC109579322;LOC109579323;LOC105222833				;LOC105222833		;LOC105222826;LOC109579322;LOC105222829;LOC105222830;LOC105222828;LOC109579323;LOC109579321
	lnc31846.4	;LOC105222826;LOC105222830;LOC109579321;LOC105222829;LOC105222828;LOC109579322;LOC109579323;LOC105222833				;LOC105222833		;LOC105222828;LOC105222829;LOC105222830;LOC105222826;LOC109579322;LOC109579323;LOC109579321	LOC105222853LOC105222841LOC105222840
	lnc31867.1	;LOC105222837;LOC105222838;LOC105222839;LOC105222853;LOC105222840;LOC105222841	;LOC105222839					;LOC105222837;LOC105222838	LOC105222847LOC105222849LOC105222850
	lnc31888.1	;LOC105222839;LOC105222853;LOC105222840;LOC105222841;LOC105222842;LOC105222843;LOC105222844;LOC105222845;LOC105222846;LOC105222847;LOC105222849;LOC105222850	;LOC105222846			;LOC105222845		;LOC105222840;LOC105222841;LOC105222839;LOC105222842;LOC105222853;LOC105222843;LOC105222844	LOC105222856LOC105222862LOC105222855LOC105222863LOC105222860LOC105222864LOC105222859LOC105222861
	lnc31946.1	;LOC105222855;LOC105222856;LOC105222859;LOC105222860;LOC105222861;LOC105222862;LOC105222863;LOC105222864							LOC105222861LOC105222863LOC105222864LOC105222886LOC105222860LOC105222862
	lnc31950.2	;LOC105222855;LOC105222856;LOC105222859;LOC105222860;LOC105222861;LOC105222862;LOC105222863;LOC105222864;LOC105222886			;LOC105222855		;LOC105222859;LOC105222856		LOC105222868LOC105222877LOC105222871LOC105222870LOC105222872LOC105222875LOC105222879LOC105222882LOC105222869LOC105222876LOC105222878LOC105222873LOC105222880LOC105222881
	lnc31997.1	;LOC105222866;LOC105222867;LOC105222868;LOC105222869;LOC105222871;LOC105222870;LOC105222872;LOC105222873;LOC105222875;LOC105222876;LOC105222877;LOC105222878;LOC105222879;LOC105222880;LOC105222881;LOC105222882	;LOC105222867					;LOC105222866	LOC105222884LOC105222883LOC105222888
	lnc32018.2	;LOC105222867;LOC105222868;LOC105222869;LOC105222871;LOC105222870;LOC105222872;LOC105222873;LOC105222875;LOC105222876;LOC105222877;LOC105222878;LOC105222879;LOC105222880;LOC105222881;LOC105222882;LOC105222888;LOC105222883;LOC105222884	;LOC105222882					;LOC105222875;LOC105222879;LOC105222868;LOC105222877;LOC105222871;LOC105222867;LOC105222872;LOC105222870;LOC105222873;LOC105222878;LOC105222876;LOC105222881;LOC105222880;LOC105222869	LOC105222884LOC105222883LOC105222888
	lnc32022.2	;LOC105222867;LOC105222868;LOC105222869;LOC105222871;LOC105222870;LOC105222872;LOC105222873;LOC105222875;LOC105222876;LOC105222877;LOC105222878;LOC105222879;LOC105222880;LOC105222881;LOC105222882;LOC105222888;LOC105222883;LOC105222884	;LOC105222882					;LOC105222870;LOC105222872;LOC105222867;LOC105222877;LOC105222868;LOC105222871;LOC105222879;LOC105222875;LOC105222869;LOC105222880;LOC105222881;LOC105222876;LOC105222878;LOC105222873	LOC105222888LOC105222883LOC105222884
	lnc32022.1	;LOC105222867;LOC105222868;LOC105222869;LOC105222871;LOC105222870;LOC105222872;LOC105222873;LOC105222875;LOC105222876;LOC105222877;LOC105222878;LOC105222879;LOC105222880;LOC105222881;LOC105222882;LOC105222888;LOC105222883;LOC105222884	;LOC105222882					;LOC105222869;LOC105222873;LOC105222878;LOC105222876;LOC105222881;LOC105222880;LOC105222877;LOC105222868;LOC105222871;LOC105222867;LOC105222872;LOC105222870;LOC105222875;LOC105222879	LOC105222888LOC105222883LOC105222884
	lnc32022.3	;LOC105222867;LOC105222868;LOC105222869;LOC105222871;LOC105222870;LOC105222872;LOC105222873;LOC105222875;LOC105222876;LOC105222877;LOC105222878;LOC105222879;LOC105222880;LOC105222881;LOC105222882;LOC105222888;LOC105222883;LOC105222884	;LOC105222882					;LOC105222869;LOC105222876;LOC105222878;LOC105222873;LOC105222880;LOC105222881;LOC105222867;LOC105222877;LOC105222871;LOC105222868;LOC105222870;LOC105222872;LOC105222875;LOC105222879	LOC105222884LOC105222883LOC105222888
	lnc32025.1	;LOC105222868;LOC105222869;LOC105222871;LOC105222870;LOC105222872;LOC105222873;LOC105222875;LOC105222876;LOC105222877;LOC105222878;LOC105222879;LOC105222880;LOC105222881;LOC105222882;LOC105222888;LOC105222883;LOC105222884	;LOC105222882					;LOC105222876;LOC105222878;LOC105222873;LOC105222880;LOC105222881;LOC105222869;LOC105222875;LOC105222879;LOC105222877;LOC105222868;LOC105222871;LOC105222870;LOC105222872	LOC105222884LOC105222883LOC105222888
	lnc32026.1	;LOC105222871;LOC105222870;LOC105222872;LOC105222873;LOC105222875;LOC105222876;LOC105222877;LOC105222878;LOC105222879;LOC105222880;LOC105222881;LOC105222882;LOC105222888;LOC105222883;LOC105222884	;LOC105222882					;LOC105222873;LOC105222876;LOC105222878;LOC105222881;LOC105222880;LOC105222875;LOC105222879;LOC105222871;LOC105222877;LOC105222872;LOC105222870	LOC105222883LOC105222884LOC105222888
	lnc32027.1	;LOC105222876;LOC105222877;LOC105222878;LOC105222879;LOC105222880;LOC105222881;LOC105222882;LOC105222888;LOC105222883;LOC105222884	;LOC105222882					;LOC105222877;LOC105222876;LOC105222878;LOC105222880;LOC105222879;LOC105222881	LOC105222890
	lnc32069.1	;LOC105222908;LOC105222889;LOC105222890				;LOC105222908	;LOC105222889
	lnc32072.2	;LOC105222908;LOC105222889;LOC105222890	;LOC105222889			;LOC105222908	;LOC105222890
	lnc32072.3	;LOC105222908;LOC105222889;LOC105222890	;LOC105222889			;LOC105222908	;LOC105222890		LOC105222909LOC105222910LOC105222892LOC109579326LOC105222891
	lnc32063.3	;LOC105222908;LOC105222889;LOC105222890;LOC105222892;LOC105222909;LOC109579326;LOC105222891;LOC105222910	;LOC105222890			;LOC105222889		;LOC105222908	LOC105222891LOC109579326LOC105222909LOC105222910LOC105222892
	lnc32063.4	;LOC105222908;LOC105222889;LOC105222890;LOC105222892;LOC105222909;LOC109579326;LOC105222891;LOC105222910	;LOC105222890			;LOC105222889		;LOC105222908	LOC105222892
	lnc32063.5	;LOC105222908;LOC105222889;LOC105222890;LOC105222892	;LOC105222890			;LOC105222889		;LOC105222908	LOC105222909LOC105222910LOC105222895LOC105222894LOC105222911LOC105222891LOC109579326
	lnc32063.8	;LOC105222890;LOC105222892;LOC105222909;LOC109579326;LOC105222891;LOC105222910;LOC105222894;LOC105222911;LOC105222895	;LOC105222890				;LOC105222892		LOC105222892
	lnc32076.2	;LOC105222908;LOC105222889;LOC105222890;LOC105222892	;LOC105222890					;LOC105222889;LOC105222908	LOC105222891LOC105222892LOC105222909LOC109579326
	lnc32079.1	;LOC105222908;LOC105222889;LOC105222890;LOC105222892;LOC105222909;LOC109579326;LOC105222891	;LOC105222890					;LOC105222889;LOC105222908	LOC105222891LOC109579326LOC105222892LOC105222909
	lnc32079.2	;LOC105222908;LOC105222889;LOC105222890;LOC105222892;LOC105222909;LOC109579326;LOC105222891	;LOC105222890					;LOC105222908;LOC105222889	LOC105222896LOC105222897LOC105222895LOC105222898LOC105222900
	lnc32097.2	;LOC105222890;LOC105222892;LOC105222909;LOC109579326;LOC105222891;LOC105222910;LOC105222894;LOC105222911;LOC105222895;LOC105222896;LOC105222897;LOC105222898;LOC105222900		LOC105222894		;LOC105222910	;LOC105222911	;LOC109579326;LOC105222909;LOC105222890;LOC105222892;LOC105222891	LOC105222898LOC105222897LOC105222895LOC105222900LOC105222896
	lnc32097.4	;LOC105222890;LOC105222892;LOC105222909;LOC109579326;LOC105222891;LOC105222910;LOC105222894;LOC105222911;LOC105222895;LOC105222896;LOC105222897;LOC105222898;LOC105222900				;LOC105222894;LOC105222910	;LOC105222911	;LOC105222891;LOC109579326;LOC105222909;LOC105222892;LOC105222890	LOC105222896LOC105222900LOC105222897LOC105222898
	lnc32102.1	;LOC105222890;LOC105222892;LOC105222909;LOC109579326;LOC105222891;LOC105222910;LOC105222894;LOC105222911;LOC105222895;LOC105222896;LOC105222897;LOC105222898;LOC105222900	;LOC105222911				;LOC105222895	;LOC109579326;LOC105222891;LOC105222892;LOC105222890;LOC105222909;LOC105222910;LOC105222894	LOC105222898LOC105222897LOC105222900LOC105222901
	lnc32108.1	;LOC109579326;LOC105222891;LOC105222910;LOC105222894;LOC105222911;LOC105222895;LOC105222896;LOC105222897;LOC105222898;LOC105222900;LOC105222901	;LOC105222896					;LOC105222910;LOC109579326;LOC105222895;LOC105222894;LOC105222911;LOC105222891	LOC105222902LOC105222906LOC105222903LOC105222904
	lnc32129.2	;LOC105222896;LOC105222897;LOC105222898;LOC105222900;LOC105222901;LOC105222903;LOC105222902;LOC105222906;LOC105222904	;LOC105222901					;LOC105222897;LOC105222898;LOC105222900;LOC105222896	LOC105222902LOC105222906LOC105222903LOC105222904
	lnc32129.1	;LOC105222896;LOC105222897;LOC105222898;LOC105222900;LOC105222901;LOC105222903;LOC105222902;LOC105222906;LOC105222904	;LOC105222901					;LOC105222896;LOC105222900;LOC105222898;LOC105222897	LOC105222903LOC105222904LOC105222902LOC105222906
	lnc32130.1	;LOC105222896;LOC105222897;LOC105222898;LOC105222900;LOC105222901;LOC105222903;LOC105222902;LOC105222906;LOC105222904	;LOC105222901					;LOC105222898;LOC105222897;LOC105222900;LOC105222896	LOC105222906LOC105222902LOC105222904LOC105222903
	lnc32131.1	;LOC105222896;LOC105222897;LOC105222898;LOC105222900;LOC105222901;LOC105222903;LOC105222902;LOC105222906;LOC105222904	;LOC105222901					;LOC105222896;LOC105222898;LOC105222897;LOC105222900	LOC105222906LOC105222912LOC105222902LOC105222904LOC105222903
	lnc32132.2	;LOC105222897;LOC105222898;LOC105222900;LOC105222901;LOC105222903;LOC105222902;LOC105222906;LOC105222904;LOC105222912	;LOC105222901					;LOC105222900;LOC105222897;LOC105222898	LOC105222904LOC105222903LOC105222906LOC105222902LOC105222912
	lnc32134.1	;LOC105222898;LOC105222900;LOC105222901;LOC105222903;LOC105222902;LOC105222906;LOC105222904;LOC105222912	;LOC105222901					;LOC105222898;LOC105222900	LOC105222904LOC105222903LOC105222906LOC105222902LOC105222912
	lnc32123.9	;LOC105222900;LOC105222901;LOC105222903;LOC105222902;LOC105222906;LOC105222904;LOC105222912	;LOC105222901					;LOC105222900	LOC105222904LOC105222912
	lnc32138.1	;LOC105222900;LOC105222901;LOC105222903;LOC105222902;LOC105222906;LOC105222904;LOC105222912			;LOC105222903	;LOC105222901	;LOC105222902;LOC105222906	;LOC105222900	LOC105222912LOC105222904
	lnc32138.2	;LOC105222900;LOC105222901;LOC105222903;LOC105222902;LOC105222906;LOC105222904;LOC105222912			;LOC105222903	;LOC105222901	;LOC105222906;LOC105222902	;LOC105222900	LOC105222904LOC105222912
	lnc32138.3	;LOC105222900;LOC105222901;LOC105222903;LOC105222902;LOC105222906;LOC105222904;LOC105222912			;LOC105222903	;LOC105222901	;LOC105222906;LOC105222902	;LOC105222900	LOC105222922LOC105222921LOC105222929LOC105222926LOC105222927LOC105222923LOC105222925LOC105222924
	lnc32172.1	;LOC105222913;LOC105222914;LOC105222915;LOC105222916;LOC105222917;LOC105222918;LOC105222920;LOC105222921;LOC105222922;LOC105222924;LOC105222923;LOC105222925;LOC105222926;LOC105222927;LOC105222929	;LOC105222920			;LOC105222918		;LOC105222915;LOC105222916;LOC105222917;LOC105222914;LOC105222913
	lnc32207.2	;LOC105222925;LOC105222926;LOC105222927;LOC105222929						;LOC105222926;LOC105222929;LOC105222925;LOC105222927	LOC105222933LOC105222937LOC105222981LOC105222934LOC105222932LOC105222938LOC105222935
	lnc32240.1	;LOC105222931;LOC105222932;LOC105222981;LOC105222933;LOC105222934;LOC105222935;LOC105222937;LOC105222938					;LOC105222931		LOC105222937LOC105222933LOC105222940LOC105222932LOC105222935LOC105222934LOC105222981LOC105222941LOC105222938
	lnc32244.1	;LOC105222931;LOC105222932;LOC105222981;LOC105222933;LOC105222934;LOC105222935;LOC105222937;LOC105222938;LOC105222940;LOC105222941				;LOC105222931			LOC105222942LOC105222984LOC105222944LOC105222938LOC105222941LOC105222982LOC109579334LOC105222937LOC105222943LOC105222940
	lnc32255.1	;LOC105222931;LOC105222932;LOC105222981;LOC105222933;LOC105222934;LOC105222935;LOC105222937;LOC105222938;LOC105222940;LOC105222941;LOC105222982;LOC105222942;LOC109579334;LOC105222943;LOC105222984;LOC105222944				;LOC105222934	;LOC105222935	;LOC105222933;LOC105222981;LOC105222931;LOC105222932	LOC105222946
	lnc32269.1	;LOC105222940;LOC105222941;LOC105222982;LOC105222942;LOC109579334;LOC105222943;LOC105222984;LOC105222944;LOC105222945;LOC105222946						;LOC105222943;LOC105222940;LOC105222942;LOC105222984;LOC105222944;LOC105222945;LOC105222941;LOC109579334;LOC105222982	LOC105222967LOC105222966LOC105222969LOC105222968
	lnc32336.1	;LOC105222953;LOC105222985;LOC105222954;LOC105222956;LOC105222955;LOC105222958;LOC105222959;LOC105222960;LOC105222961;LOC105222962;LOC105222963;LOC105222965;LOC105222966;LOC105222968;LOC105222967;LOC105222969	;LOC105222965					;LOC105222985;LOC105222962;LOC105222959;LOC105222958;LOC105222956;LOC105222963;LOC105222953;LOC105222960;LOC105222954;LOC105222955;LOC105222961	LOC109579331
	lnc32354.1	;LOC105222965;LOC105222966;LOC105222968;LOC105222967;LOC105222969;LOC105222986;LOC109579331	;LOC105222986					;LOC105222968;LOC105222966;LOC105222965;LOC105222969;LOC105222967	LOC105222970LOC105222971LOC105222975LOC105222974LOC109579331LOC105222973
	lnc32360.1	;LOC105222966;LOC105222968;LOC105222967;LOC105222969;LOC105222986;LOC109579331;LOC105222970;LOC105222971;LOC105222973;LOC105222974;LOC105222975	;LOC105222986					;LOC105222967;LOC105222968;LOC105222969;LOC105222966	LOC105222977LOC105222976LOC105222979LOC105222975LOC105222978LOC105222974LOC105222970LOC105222971LOC105222973
	lnc32379.2	;LOC105222986;LOC109579331;LOC105222970;LOC105222971;LOC105222973;LOC105222974;LOC105222975;LOC105222976;LOC105222979;LOC105222978;LOC105222977	;LOC109579331					;LOC105222986	LOC105222989
	lnc32404.1	;LOC105222987;LOC105222988;LOC105222989						;LOC105222988;LOC105222987
	lnc32413.4	;LOC105222989				;LOC105222989			LOC105222995LOC105222996LOC105222994
	lnc32431.1	;LOC105222990;LOC105222992;LOC105222993;LOC105222994;LOC105222995;LOC105222996	;LOC105222993					;LOC105222990;LOC105222992	LOC105222994LOC105222996LOC105222995
	lnc32431.2	;LOC105222990;LOC105222992;LOC105222993;LOC105222994;LOC105222995;LOC105222996	;LOC105222993					;LOC105222990;LOC105222992
	lnc32436.1	;LOC105222990;LOC105222992;LOC105222993;LOC105222994;LOC105222995;LOC105222996		LOC105222995	;LOC105222996	;LOC105222994		;LOC105222992;LOC105222993;LOC105222990
	lnc32437.4	;LOC105222993;LOC105222994;LOC105222995;LOC105222996	;LOC105222996					;LOC105222994;LOC105222993;LOC105222995	LOC105223001
	lnc32453.1	;LOC105222999;LOC105223000;LOC105223001					;LOC105222999;LOC105223000
	lnc32488.1	;LOC105222998	;LOC105222998
	lnc32491.1	;LOC105222998	;LOC105222998
	lnc32491.2	;LOC105222998	;LOC105222998
	lnc32492.2	;LOC105222998	;LOC105222998
	lnc32492.3	;LOC105222998	;LOC105222998
	lnc32483.10	;LOC105222998				;LOC105222998
	lnc32483.16	;LOC105222998						;LOC105222998
	lnc32516.2	;LOC105223004;LOC105223037;LOC105223039						;LOC105223037;LOC105223004;LOC105223039	LOC105223041LOC105223007
	lnc32544.1	;LOC105223006;LOC105223040;LOC105223005;LOC105223041;LOC105223007	;LOC105223006;LOC105223005					;LOC105223040	LOC105223041LOC105223007
	lnc32544.2	;LOC105223006;LOC105223040;LOC105223005;LOC105223041;LOC105223007	;LOC105223006;LOC105223005					;LOC105223040	LOC105223026LOC105223029LOC105223025LOC105223023LOC105223031LOC105223027LOC105223030
	lnc32588.1	;LOC105223011;LOC105223013;LOC105223014;LOC105223015;LOC105223016;LOC105223017;LOC105223018;LOC105223022;LOC105223020;LOC105223019;LOC105223024;LOC105223023;LOC105223025;LOC105223026;LOC105223027;LOC105223029;LOC105223030;LOC105223031	;LOC105223024					;LOC105223015;LOC105223020;LOC105223019;LOC105223022;LOC105223014;LOC105223016;LOC105223017;LOC105223018;LOC105223013;LOC105223011	LOC105223029LOC105223026LOC105223025LOC105223023LOC105223027LOC105223030LOC105223031
	lnc32589.1	;LOC105223011;LOC105223013;LOC105223014;LOC105223015;LOC105223016;LOC105223017;LOC105223018;LOC105223022;LOC105223020;LOC105223019;LOC105223024;LOC105223023;LOC105223025;LOC105223026;LOC105223027;LOC105223029;LOC105223030;LOC105223031	;LOC105223024					;LOC105223020;LOC105223015;LOC105223019;LOC105223022;LOC105223014;LOC105223016;LOC105223017;LOC105223011;LOC105223013;LOC105223018	LOC105223035LOC105223034LOC105223036LOC105223033
	lnc32605.1	;LOC105223022;LOC105223020;LOC105223019;LOC105223024;LOC105223023;LOC105223025;LOC105223026;LOC105223027;LOC105223029;LOC105223030;LOC105223031;LOC105223033;LOC105223034;LOC105223035;LOC105223036	;LOC105223030			;LOC105223029	;LOC105223031	;LOC105223024;LOC105223020;LOC105223022;LOC105223019;LOC105223026;LOC105223023;LOC105223027;LOC105223025
	lnc32619.2	;LOC105223025;LOC105223026;LOC105223027;LOC105223029;LOC105223030;LOC105223031;LOC105223033;LOC105223034;LOC105223035;LOC105223036		LOC105223036				;LOC105223030;LOC105223026;LOC105223027;LOC105223031;LOC105223033;LOC105223034;LOC105223025;LOC105223035;LOC105223029	LOC105223055
	lnc32672.2	;LOC105223050;LOC105223052;LOC105223051;LOC105223053;LOC105223054;LOC105223055	;LOC105223053			;LOC105223054		;LOC105223050;LOC105223052;LOC105223051	LOC105223060LOC105223058LOC105223055LOC105223061LOC105223057LOC105223059
	lnc32680.1	;LOC105223050;LOC105223052;LOC105223051;LOC105223053;LOC105223054;LOC105223055;LOC105223057;LOC105223058;LOC105223059;LOC105223060;LOC105223061	;LOC105223053					;LOC105223052;LOC105223050;LOC105223054;LOC105223051	LOC105223089LOC105223094LOC105223085LOC105223093LOC105223082LOC105223091LOC105223092LOC105223083LOC105223084LOC105223086LOC105223088LOC105223090
	lnc32743.1	;LOC105223121;LOC105223070;LOC105223122;LOC105223071;LOC105223072;LOC105223073;LOC105223075;LOC105223076;LOC105223077;LOC105223078;LOC105223079;LOC105223081;LOC105223082;LOC105223083;LOC105223084;LOC105223085;LOC105223086;LOC105223089;LOC105223088;LOC105223090;LOC105223091;LOC105223092;LOC105223093;LOC105223094	;LOC105223079				;LOC105223081	;LOC105223121;LOC105223072;LOC105223078;LOC105223076;LOC105223073;LOC105223070;LOC105223075;LOC105223071;LOC105223077;LOC105223122	LOC105223085LOC105223082LOC105223091LOC105223093LOC105223089LOC105223094LOC105223090LOC105223088LOC105223083LOC105223092LOC105223086LOC105223084
	lnc32744.1	;LOC105223070;LOC105223122;LOC105223071;LOC105223072;LOC105223073;LOC105223075;LOC105223076;LOC105223077;LOC105223078;LOC105223079;LOC105223081;LOC105223082;LOC105223083;LOC105223084;LOC105223085;LOC105223086;LOC105223089;LOC105223088;LOC105223090;LOC105223091;LOC105223092;LOC105223093;LOC105223094	;LOC105223079				;LOC105223081	;LOC105223075;LOC105223071;LOC105223077;LOC105223122;LOC105223072;LOC105223078;LOC105223073;LOC105223076;LOC105223070	LOC105223094LOC105223092LOC105223089LOC105223091LOC105223093LOC105223090LOC105223088
	lnc32751.1	;LOC105223072;LOC105223073;LOC105223075;LOC105223076;LOC105223077;LOC105223078;LOC105223079;LOC105223081;LOC105223082;LOC105223083;LOC105223084;LOC105223085;LOC105223086;LOC105223089;LOC105223088;LOC105223090;LOC105223091;LOC105223092;LOC105223093;LOC105223094	;LOC105223083		;LOC105223084		;LOC105223085;LOC105223086	;LOC105223076;LOC105223073;LOC105223078;LOC105223079;LOC105223082;LOC105223081;LOC105223072;LOC105223077;LOC105223075	LOC105223102LOC105223100LOC105223105LOC105223099LOC105223106LOC105223101LOC105223103LOC105223104
	lnc32782.2	;LOC105223094;LOC105223095;LOC105223096;LOC105223098;LOC105223099;LOC105223100;LOC105223101;LOC105223102;LOC105223103;LOC105223105;LOC105223104;LOC105223106					;LOC105223098	;LOC105223094;LOC105223096;LOC105223095	LOC105223115LOC105223119LOC105223116LOC105223112LOC105223110LOC105223111LOC105223120LOC105223117LOC105223108LOC105223118LOC105223109
	lnc32802.1	;LOC105223098;LOC105223099;LOC105223100;LOC105223101;LOC105223102;LOC105223103;LOC105223105;LOC105223104;LOC105223106;LOC105223108;LOC105223109;LOC105223110;LOC105223112;LOC105223111;LOC105223115;LOC105223118;LOC105223117;LOC105223116;LOC105223119;LOC105223120	;LOC105223106					;LOC105223101;LOC105223103;LOC105223104;LOC105223099;LOC105223102;LOC105223098;LOC105223105;LOC105223100	LOC105223108LOC105223117LOC105223120LOC105223110LOC105223111LOC105223112LOC105223116LOC105223119LOC105223115LOC105223109LOC105223118
	lnc32805.1	;LOC105223098;LOC105223099;LOC105223100;LOC105223101;LOC105223102;LOC105223103;LOC105223105;LOC105223104;LOC105223106;LOC105223108;LOC105223109;LOC105223110;LOC105223112;LOC105223111;LOC105223115;LOC105223118;LOC105223117;LOC105223116;LOC105223119;LOC105223120	;LOC105223106					;LOC105223100;LOC105223105;LOC105223098;LOC105223102;LOC105223099;LOC105223104;LOC105223103;LOC105223101
	lnc32887.1	;LOC105223151;LOC105223124;LOC105223125;LOC105223126;LOC105223127Rab1a;LOC105223152;LOC105223129;LOC105223130;LOC105223132;LOC105223133;LOC105223134;LOC105223135	;LOC105223152					;LOC105223125;LOC105223127;LOC105223126Rab1a;LOC105223151;LOC105223124	LOC105223137LOC105223139LOC105223153LOC105223140
	lnc32911.1	;LOC105223152;LOC105223129;LOC105223130;LOC105223132;LOC105223133;LOC105223134;LOC105223135;LOC105223136;LOC105223137;LOC105223139;LOC105223153;LOC105223140	;LOC105223135				;LOC105223136	;LOC105223129;LOC105223132;LOC105223130;LOC105223134;LOC105223133;LOC105223152	LOC105223142LOC105223141LOC105223154LOC105223140LOC105223155
	lnc32919.1	;LOC105223130;LOC105223132;LOC105223133;LOC105223134;LOC105223135;LOC105223136;LOC105223137;LOC105223139;LOC105223153;LOC105223140;LOC105223141;LOC105223142;LOC105223154;LOC105223155	;LOC105223153					;LOC105223137;LOC105223133;LOC105223135;LOC105223134;LOC105223136;LOC105223132;LOC105223139;LOC105223130	LOC105223150LOC105223149LOC105223147LOC105223146
	lnc32950.1	;LOC105223145;LOC105223146;LOC105223147;LOC105223149;LOC105223150	;LOC105223145						LOC105223150LOC105223149LOC105223147LOC105223146
	lnc32954.2	;LOC105223145;LOC105223146;LOC105223147;LOC105223149;LOC105223150				;LOC105223145			LOC105223150LOC105223149
	lnc32960.1	;LOC105223145;LOC105223146;LOC105223147;LOC105223149;LOC105223150					;LOC105223146;LOC105223147	;LOC105223145
	lnc32966.1	;LOC105223145;LOC105223146;LOC105223147;LOC105223149;LOC105223150	;LOC105223150			;LOC105223147;LOC105223149		;LOC105223145;LOC105223146	LOC109579345
	lnc32971.3	;LOC105223161;LOC109579345						;LOC105223161	LOC109579345
	lnc32971.4	;LOC105223161;LOC109579345						;LOC105223161	LOC109579345
	lnc32975.1	;LOC105223161;LOC109579345						;LOC105223161	LOC105223163
	lnc32976.1	;LOC105223161;LOC109579345;LOC105223163					;LOC109579345	;LOC105223161
	lnc32978.1	;LOC109579345;LOC105223163	;LOC105223163					;LOC109579345	LOC105223168
	lnc33022.1	;LOC105223170;LOC105223168	;LOC105223170						LOC105223168
	lnc33023.1	;LOC105223170;LOC105223168	;LOC105223170						LOC105223168
	lnc33025.1	;LOC105223170;LOC105223168	;LOC105223170						LOC105223168
	lnc33028.2	;LOC105223170;LOC105223168	;LOC105223170						LOC105223168
	lnc33028.3	;LOC105223170;LOC105223168	;LOC105223170
	lnc33032.1	;LOC105223170;LOC105223168						;LOC105223170;LOC105223168
	lnc33033.1	;LOC105223170;LOC105223168						;LOC105223170;LOC105223168
	lnc33036.1	;LOC105223170;LOC105223168						;LOC105223170;LOC105223168
	lnc33038.1	;LOC105223170;LOC105223168						;LOC105223168;LOC105223170
	lnc33038.2	;LOC105223170;LOC105223168						;LOC105223170;LOC105223168
	lnc33040.1	;LOC105223170;LOC105223168						;LOC105223168;LOC105223170
	lnc33041.1	;LOC105223170;LOC105223168						;LOC105223170;LOC105223168
	lnc33099.2	;LOC105223172							LOC105223192
	lnc33177.1	;LOC105223174;LOC105223175;LOC105223176;LOC105223177;LOC109579348;LOC105223178;LOC105223179;LOC105223180;LOC105223181;LOC105223182;LOC105223185;LOC105223183;LOC105223186;LOC105223187;LOC105223188;LOC105223189;LOC105223191;LOC105223190;LOC105223192					;LOC105223187;LOC105223191;LOC105223190;LOC105223189;LOC105223188	;LOC105223182;LOC105223181;LOC109579348;LOC105223183;LOC105223180;LOC105223185;LOC105223179;LOC105223175;LOC105223174;LOC105223186;LOC105223176;LOC105223178;LOC105223177	LOC105223198LOC105223199LOC105223195LOC105223196LOC105223200LOC105223194
	lnc33198.1	;LOC105223187;LOC105223188;LOC105223189;LOC105223191;LOC105223190;LOC105223192;LOC105223194;LOC105223195;LOC105223196;LOC105223198;LOC105223199;LOC105223200	;LOC105223192					;LOC105223187;LOC105223191;LOC105223190;LOC105223188;LOC105223189	LOC105223200LOC105223204LOC105223195LOC105223199LOC105223194LOC105223196LOC105223198LOC105223201
	lnc33201.1	;LOC105223192;LOC105223194;LOC105223195;LOC105223196;LOC105223198;LOC105223199;LOC105223200;LOC105223204;LOC105223201	;LOC105223192						LOC105223194LOC105223201LOC105223198LOC105223196LOC105223204LOC105223200LOC105223199LOC105223195
	lnc33208.1	;LOC105223192;LOC105223194;LOC105223195;LOC105223196;LOC105223198;LOC105223199;LOC105223200;LOC105223204;LOC105223201	;LOC105223192						LOC105223200LOC105223204LOC105223201
	lnc33210.1	;LOC105223192;LOC105223194;LOC105223195;LOC105223196;LOC105223198;LOC105223199;LOC105223200;LOC105223204;LOC105223201	;LOC105223192;LOC105223194;LOC105223195				;LOC105223198;LOC105223199;LOC105223196
	lnc33238.1	;LOC105223206	;LOC105223206
	lnc33264.1	;LOC105223206	;LOC105223206
	lnc33267.1	;LOC105223206	;LOC105223206
	lnc33267.3	;LOC105223206	;LOC105223206
	lnc33267.2	;LOC105223206	;LOC105223206						LOC105223205LOC105223229
	lnc33287.1	;LOC105223206;LOC105223205;LOC105223229	;LOC105223206						LOC105223229LOC105223205
	lnc33287.2	;LOC105223206;LOC105223205;LOC105223229	;LOC105223206						LOC105223205LOC105223229
	lnc33287.3	;LOC105223206;LOC105223205;LOC105223229	;LOC105223206						LOC105223229LOC105223205
	lnc33287.4	;LOC105223206;LOC105223205;LOC105223229	;LOC105223206						LOC105223205LOC105223229LOC105223208LOC105223207
	lnc33237.38	;LOC105223206;LOC105223205;LOC105223229;LOC105223207;LOC105223208	;LOC105223206						LOC105223205LOC105223229LOC105223209LOC105223207LOC105223214LOC105223211LOC105223212LOC105223213LOC105223208
	lnc33237.40	;LOC105223206;LOC105223205;LOC105223229;LOC105223207;LOC105223208;LOC105223209;LOC105223211;LOC105223212;LOC105223213;LOC105223214	;LOC105223206						LOC105223209LOC105223207LOC105223229LOC105223214LOC105223211LOC105223212LOC105223215LOC105223208LOC105223213
	lnc33237.41	;LOC105223206;LOC105223205;LOC105223229;LOC105223207;LOC105223208;LOC105223209;LOC105223211;LOC105223212;LOC105223213;LOC105223214;LOC105223215	;LOC105223206				;LOC105223205		LOC105223211LOC105223214LOC105223212LOC105223213LOC105223215LOC105223208LOC105223207LOC105223209
	lnc33301.2	;LOC105223206;LOC105223205;LOC105223229;LOC105223207;LOC105223208;LOC105223209;LOC105223211;LOC105223212;LOC105223213;LOC105223214;LOC105223215				;LOC105223205;LOC105223206	;LOC105223229		LOC105223223
	lnc33332.1	;LOC105223216;LOC105223217;LOC105223219;LOC105223220;LOC105223221;LOC105223222;LOC105223223		LOC105223222				;LOC105223219;LOC105223217;LOC105223216;LOC105223221;LOC105223220
	lnc33351.2	;LOC105223223;LOC105223230;LOC105223231;LOC105223232;LOC105223224;LOC105223225;LOC105223226;LOC105223227				;LOC105223226;LOC105223225	;LOC105223227	;LOC105223223;LOC105223231;LOC105223230;LOC105223224;LOC105223232
	lnc33352.2	;LOC105223223;LOC105223230;LOC105223231;LOC105223232;LOC105223224;LOC105223225;LOC105223226;LOC105223227				;LOC105223225;LOC105223226	;LOC105223227	;LOC105223232;LOC105223224;LOC105223230;LOC105223231;LOC105223223
	lnc33352.3	;LOC105223223;LOC105223230;LOC105223231;LOC105223232;LOC105223224;LOC105223225;LOC105223226;LOC105223227				;LOC105223226;LOC105223225	;LOC105223227	;LOC105223232;LOC105223224;LOC105223231;LOC105223230;LOC105223223
	lnc33356.2	;LOC105223230;LOC105223231;LOC105223232;LOC105223224;LOC105223225;LOC105223226;LOC105223227	;LOC105223227			;LOC105223226		;LOC105223224;LOC105223232;LOC105223225;LOC105223231;LOC105223230	LOC105223233LOC105223234
	lnc33368.1	;LOC105223233;LOC105223234							LOC105223234
	lnc33371.1	;LOC105223233;LOC105223234					;LOC105223233		LOC109579353LOC105223235
	lnc33395.1	;LOC105223233;LOC105223234;LOC109579353;LOC105223235	;LOC105223234					;LOC105223233	LOC105223235LOC109579353
	lnc33396.1	;LOC105223234;LOC109579353;LOC105223235	;LOC105223234						LOC105223235LOC109579353
	lnc33398.1	;LOC105223234;LOC109579353;LOC105223235	;LOC105223234						LOC105223235LOC105223236LOC109579353
	lnc33389.9	;LOC105223234;LOC109579353;LOC105223235;LOC105223236	;LOC105223234
	lnc33418.1	;LOC109579353;LOC105223235;LOC105223236;LOC105223237	;LOC105223237					;LOC105223235;LOC109579353;LOC105223236
	lnc33420.1	;LOC109579353;LOC105223235;LOC105223236;LOC105223237	;LOC105223237					;LOC109579353;LOC105223236;LOC105223235
	lnc33421.1	;LOC109579353;LOC105223235;LOC105223236;LOC105223237	;LOC105223237					;LOC105223235;LOC109579353;LOC105223236	LOC105223253LOC105223243LOC105223242LOC105223244LOC105223245LOC105223241LOC105223238LOC105223240
	lnc33438.1	;LOC105223237;LOC105223238;LOC105223241;LOC105223240;LOC105223242;LOC105223253;LOC105223243;LOC105223244;LOC105223245	;LOC105223237						LOC105223245LOC105223244
	lnc33460.2	;LOC105223237;LOC105223238;LOC105223241;LOC105223240;LOC105223242;LOC105223253;LOC105223243;LOC105223244;LOC105223245				;LOC105223243		;LOC105223237;LOC105223241;LOC105223253;LOC105223238;LOC105223242;LOC105223240	LOC105223255LOC105223247
	lnc33477.1	;LOC105223243;LOC105223244;LOC105223245;LOC105223247;LOC105223255						;LOC105223244;LOC105223243;LOC105223245	LOC105223255LOC105223247
	lnc33477.2	;LOC105223243;LOC105223244;LOC105223245;LOC105223247;LOC105223255						;LOC105223243;LOC105223244;LOC105223245	LOC105223255LOC105223247
	lnc33480.1	;LOC105223244;LOC105223245;LOC105223247;LOC105223255						;LOC105223244;LOC105223245	LOC105223247LOC105223255
	lnc33480.2	;LOC105223244;LOC105223245;LOC105223247;LOC105223255						;LOC105223245;LOC105223244	LOC105223247LOC105223255
	lnc33482.1	;LOC105223244;LOC105223245;LOC105223247;LOC105223255						;LOC105223244;LOC105223245	LOC105223247LOC105223255
	lnc33484.1	;LOC105223244;LOC105223245;LOC105223247;LOC105223255						;LOC105223244;LOC105223245	LOC105223249LOC105223256LOC105223250LOC105223248
	lnc33496.1	;LOC105223247;LOC105223255;LOC105223248;LOC105223256;LOC105223249;LOC105223250	;LOC105223255					;LOC105223247	LOC105223250LOC105223248LOC105223249LOC105223257LOC105223256LOC105223251
	lnc33497.1	;LOC105223247;LOC105223255;LOC105223248;LOC105223256;LOC105223249;LOC105223250;LOC105223257;LOC105223251	;LOC105223255					;LOC105223247	LOC105223251LOC105223256LOC105223249LOC105223257LOC105223252LOC105223250LOC105223248
	lnc33500.2	;LOC105223247;LOC105223255;LOC105223248;LOC105223256;LOC105223249;LOC105223250;LOC105223257;LOC105223251;LOC105223252				;LOC105223255		;LOC105223247	LOC105223249LOC105223257LOC105223251LOC105223256LOC105223250LOC105223252LOC105223248
	lnc33500.3	;LOC105223247;LOC105223255;LOC105223248;LOC105223256;LOC105223249;LOC105223250;LOC105223257;LOC105223251;LOC105223252				;LOC105223255		;LOC105223247	LOC105223251LOC105223256LOC105223257LOC105223249LOC105223248LOC105223252LOC105223250
	lnc33500.4	;LOC105223247;LOC105223255;LOC105223248;LOC105223256;LOC105223249;LOC105223250;LOC105223257;LOC105223251;LOC105223252				;LOC105223255		;LOC105223247
	lnc33513.1	;LOC105223255;LOC105223248;LOC105223256;LOC105223249;LOC105223250;LOC105223257;LOC105223251;LOC105223252	;LOC105223252			;LOC105223257;LOC105223251		;LOC105223249;LOC105223256;LOC105223250;LOC105223255;LOC105223248
	lnc33514.1	;LOC105223255;LOC105223248;LOC105223256;LOC105223249;LOC105223250;LOC105223257;LOC105223251;LOC105223252	;LOC105223252			;LOC105223251;LOC105223257		;LOC105223255;LOC105223248;LOC105223250;LOC105223249;LOC105223256
	lnc33516.1	;LOC105223250;LOC105223257;LOC105223251;LOC105223252	;LOC105223252					;LOC105223250;LOC105223257;LOC105223251
	lnc33517.1	;LOC105223250;LOC105223257;LOC105223251;LOC105223252	;LOC105223252					;LOC105223250;LOC105223251;LOC105223257
	lnc33519.1	;LOC105223250;LOC105223257;LOC105223251;LOC105223252	;LOC105223252					;LOC105223250;LOC105223257;LOC105223251	LOC105223285
	lnc33548.1	;LOC105223263;LOC105223265;LOC105223264;LOC105223266;LOC105223267;LOC105223268;LOC105223269;LOC105223285				;LOC105223269		;LOC105223268;LOC105223267;LOC105223263;LOC105223264;LOC105223266;LOC105223265	LOC105223270LOC105223271
	lnc33555.1	;LOC105223269;LOC105223285;LOC105223271;LOC105223270	;LOC105223285					;LOC105223269	LOC105223270LOC105223271LOC105223273
	lnc33544.31	;LOC105223269;LOC105223285;LOC105223271;LOC105223270;LOC105223273				;LOC105223285		;LOC105223269	LOC105223271LOC105223270LOC105223273
	lnc33544.39	;LOC105223285;LOC105223271;LOC105223270;LOC105223273						;LOC105223285	LOC105223273LOC105223270LOC105223271
	lnc33544.40	;LOC105223285;LOC105223271;LOC105223270;LOC105223273						;LOC105223285	LOC105223273LOC105223270LOC105223271
	lnc33544.37	;LOC105223285;LOC105223271;LOC105223270;LOC105223273						;LOC105223285	LOC105223273LOC105223270LOC105223271
	lnc33544.36	;LOC105223285;LOC105223271;LOC105223270;LOC105223273						;LOC105223285	LOC105223273LOC105223270LOC105223271
	lnc33544.35	;LOC105223285;LOC105223271;LOC105223270;LOC105223273						;LOC105223285	LOC105223273LOC105223271LOC105223270
	lnc33544.32	;LOC105223285;LOC105223271;LOC105223270;LOC105223273						;LOC105223285	LOC105223273LOC105223271LOC105223270
	lnc33544.34	;LOC105223285;LOC105223271;LOC105223270;LOC105223273						;LOC105223285	LOC105223273LOC105223271LOC105223270
	lnc33544.38	;LOC105223285;LOC105223271;LOC105223270;LOC105223273						;LOC105223285	LOC105223270LOC105223271LOC105223273
	lnc33544.33	;LOC105223285;LOC105223271;LOC105223270;LOC105223273						;LOC105223285	LOC105223270LOC105223271
	lnc33557.1	;LOC105223285;LOC105223271;LOC105223270						;LOC105223285	LOC105223273
	lnc33565.1	;LOC105223271;LOC105223270;LOC105223273				;LOC105223270		;LOC105223271
	lnc33573.1	;LOC105223271;LOC105223270;LOC105223273			;LOC105223273			;LOC105223271;LOC105223270
	lnc33573.2	;LOC105223271;LOC105223270;LOC105223273			;LOC105223273			;LOC105223270;LOC105223271
	lnc33577.1	;LOC105223271;LOC105223270;LOC105223273	;LOC105223273					;LOC105223271;LOC105223270
	lnc33579.1	;LOC105223271;LOC105223270;LOC105223273	;LOC105223273					;LOC105223270;LOC105223271
	lnc33579.2	;LOC105223271;LOC105223270;LOC105223273	;LOC105223273					;LOC105223271;LOC105223270
	lnc33579.3	;LOC105223271;LOC105223270;LOC105223273	;LOC105223273					;LOC105223270;LOC105223271	LOC105223272
	lnc33584.1	;LOC105223273;LOC105223272	;LOC105223273						LOC105223272
	lnc33585.1	;LOC105223273;LOC105223272	;LOC105223273						LOC105223272
	lnc33588.1	;LOC105223273;LOC105223272	;LOC105223273						LOC105223272LOC105223276LOC105223277LOC105223275LOC105223278
	lnc33591.1	;LOC105223273;LOC105223272;LOC105223275;LOC105223276;LOC105223277;LOC105223278	;LOC105223273						LOC105223276LOC105223277LOC105223275LOC105223278LOC105223272
	lnc33591.2	;LOC105223273;LOC105223272;LOC105223275;LOC105223276;LOC105223277;LOC105223278	;LOC105223273						LOC105223283LOC105223282
	lnc33603.1	;LOC105223273;LOC105223275;LOC105223276;LOC105223277;LOC105223278;LOC105223279;LOC105223280;LOC105223282;LOC105223283					;LOC105223280	;LOC105223277;LOC105223276;LOC105223279;LOC105223275;LOC105223278;LOC105223273	LOC105223284
	lnc33609.1	;LOC105223280;LOC105223282;LOC105223283;LOC105223284						;LOC105223282;LOC105223280;LOC105223283
	lnc33597.22	;LOC105223280;LOC105223282;LOC105223283;LOC105223284					;LOC105223284	;LOC105223282;LOC105223283;LOC105223280	LOC105223292LOC105223293
	lnc33645.1	;LOC105223289;LOC105223291;LOC105223293;LOC105223292						;LOC105223289;LOC105223291	LOC105223307
	lnc33674.1	;LOC105223306;LOC105223294;LOC105223307					;LOC105223294	;LOC105223306	LOC105223307
	lnc33674.3	;LOC105223306;LOC105223294;LOC105223307					;LOC105223294	;LOC105223306	LOC105223307
	lnc33674.6	;LOC105223306;LOC105223294;LOC105223307					;LOC105223294	;LOC105223306	LOC105223307
	lnc33674.4	;LOC105223306;LOC105223294;LOC105223307					;LOC105223294	;LOC105223306	LOC105223307
	lnc33674.5	;LOC105223306;LOC105223294;LOC105223307					;LOC105223294	;LOC105223306	LOC105223307
	lnc33674.7	;LOC105223306;LOC105223294;LOC105223307					;LOC105223294	;LOC105223306	LOC105223295LOC105223308LOC105223307
	lnc33677.1	;LOC105223306;LOC105223294;LOC105223307;LOC105223295;LOC105223308		LOC105223294				;LOC105223306	LOC105223295LOC105223296LOC105223307LOC105223308
	lnc33680.1	;LOC105223306;LOC105223294;LOC105223307;LOC105223295;LOC105223308;LOC105223296						;LOC105223306;LOC105223294	LOC105223295LOC105223296LOC105223308LOC105223307
	lnc33682.1	;LOC105223306;LOC105223294;LOC105223307;LOC105223295;LOC105223308;LOC105223296						;LOC105223294;LOC105223306	LOC105223298LOC105223308LOC105223300LOC105223307LOC105223297LOC105223296LOC105223295
	lnc33688.2	;LOC105223306;LOC105223294;LOC105223307;LOC105223295;LOC105223308;LOC105223296;LOC105223297;LOC105223298;LOC105223300						;LOC105223294;LOC105223306	LOC105223300LOC105223307LOC105223298LOC105223308LOC105223301LOC105223295LOC105223296LOC105223302LOC105223297
	lnc33689.2	;LOC105223306;LOC105223294;LOC105223307;LOC105223295;LOC105223308;LOC105223296;LOC105223297;LOC105223298;LOC105223300;LOC105223301;LOC105223302						;LOC105223294;LOC105223306	LOC105223307LOC105223300LOC105223298LOC105223308LOC105223303LOC105223302LOC105223296LOC105223297LOC105223301LOC105223295
	lnc33692.2	;LOC105223294;LOC105223307;LOC105223295;LOC105223308;LOC105223296;LOC105223297;LOC105223298;LOC105223300;LOC105223301;LOC105223302;LOC105223303						;LOC105223294	LOC105223296LOC105223302LOC105223297LOC109579367LOC105223301LOC105223295LOC105223300LOC105223298LOC105223308LOC105223303
	lnc33694.3	;LOC105223294;LOC105223307;LOC105223295;LOC105223308;LOC105223296;LOC105223297;LOC105223298;LOC105223300;LOC105223301;LOC105223302;LOC105223303;LOC109579367					;LOC105223307	;LOC105223294	LOC105223303LOC105223300LOC105223308LOC105223298LOC105223301LOC105223295LOC105223302LOC105223296LOC105223297LOC109579367
	lnc33694.5	;LOC105223294;LOC105223307;LOC105223295;LOC105223308;LOC105223296;LOC105223297;LOC105223298;LOC105223300;LOC105223301;LOC105223302;LOC105223303;LOC109579367					;LOC105223307	;LOC105223294
	lnc33716.2	;LOC105223304;LOC105223305				;LOC105223305;LOC105223304
	lnc33716.1	;LOC105223304;LOC105223305				;LOC105223305;LOC105223304
	lnc33716.3	;LOC105223304;LOC105223305				;LOC105223304;LOC105223305			LOC105223314LOC105223317LOC105223311LOC105223316LOC105223312
	lnc33724.1	;LOC105223351;LOC105223310Frpd4;LOC105223312;LOC105223311;LOC105223314;LOC105223316;LOC105223317	;LOC105223310				Frpd4	;LOC105223351	LOC105223317LOC105223314LOC105223316LOC105223312LOC105223311
	lnc33724.2	;LOC105223351;LOC105223310Frpd4;LOC105223312;LOC105223311;LOC105223314;LOC105223316;LOC105223317	;LOC105223310				Frpd4	;LOC105223351	LOC105223312LOC105223316LOC105223311LOC105223314LOC105223317
	lnc33724.3	;LOC105223351;LOC105223310Frpd4;LOC105223312;LOC105223311;LOC105223314;LOC105223316;LOC105223317	;LOC105223310				Frpd4	;LOC105223351	LOC105223312LOC105223316LOC105223311LOC105223317LOC105223314
	lnc33726.1	;LOC105223351;LOC105223310Frpd4;LOC105223312;LOC105223311;LOC105223314;LOC105223316;LOC105223317			Frpd4	;LOC105223310		;LOC105223351	LOC105223334LOC105223342LOC105223336LOC105223344LOC105223340LOC105223333LOC105223335LOC105223339LOC105223343LOC105223337LOC105223338LOC105223345
	lnc33771.1	;LOC105223317;LOC105223319;LOC105223320;LOC105223321;LOC105223322;LOC105223323;LOC105223324;LOC105223325;LOC105223326;LOC105223328;LOC105223329;LOC105223330;LOC105223331;LOC105223333;LOC105223334;LOC105223335;LOC105223336;LOC105223337;LOC105223340;LOC105223339;LOC105223338;LOC105223342;LOC105223343;LOC105223344;LOC105223345	;LOC105223329				;LOC105223330;LOC105223331	;LOC105223323;LOC105223321;LOC105223326;LOC105223325;LOC105223317;LOC105223319;LOC105223324;LOC105223322;LOC105223328;LOC105223320	LOC105223349LOC105223350LOC105223347LOC105223346LOC105223352
	lnc33788.1	;LOC105223326;LOC105223328;LOC105223329;LOC105223330;LOC105223331;LOC105223333;LOC105223334;LOC105223335;LOC105223336;LOC105223337;LOC105223340;LOC105223339;LOC105223338;LOC105223342;LOC105223343;LOC105223344;LOC105223345;LOC105223346;LOC105223347;LOC105223349;LOC105223350;LOC105223352			;LOC105223344	;LOC105223343	;LOC105223345	;LOC105223336;LOC105223331;LOC105223340;LOC105223333;LOC105223334;LOC105223328;LOC105223342;LOC105223339;LOC105223337;LOC105223338;LOC105223326;LOC105223330;LOC105223329;LOC105223335	LOC105223352LOC105223346LOC105223347LOC105223353LOC105223350LOC105223349
	lnc33791.1	;LOC105223329;LOC105223330;LOC105223331;LOC105223333;LOC105223334;LOC105223335;LOC105223336;LOC105223337;LOC105223340;LOC105223339;LOC105223338;LOC105223342;LOC105223343;LOC105223344;LOC105223345;LOC105223346;LOC105223347;LOC105223349;LOC105223350;LOC105223352;LOC105223353	;LOC105223345					;LOC105223336;LOC105223344;LOC105223331;LOC105223340;LOC105223333;LOC105223334;LOC105223342;LOC105223339;LOC105223343;LOC105223337;LOC105223338;LOC105223330;LOC105223329;LOC105223335	LOC105223347LOC105223346LOC105223352LOC105223349LOC105223350LOC105223353
	lnc33792.1	;LOC105223329;LOC105223330;LOC105223331;LOC105223333;LOC105223334;LOC105223335;LOC105223336;LOC105223337;LOC105223340;LOC105223339;LOC105223338;LOC105223342;LOC105223343;LOC105223344;LOC105223345;LOC105223346;LOC105223347;LOC105223349;LOC105223350;LOC105223352;LOC105223353	;LOC105223345					;LOC105223344;LOC105223336;LOC105223331;LOC105223333;LOC105223340;LOC105223342;LOC105223334;LOC105223343;LOC105223337;LOC105223339;LOC105223338;LOC105223335;LOC105223330;LOC105223329
	lnc33805.1	;LOC105223345;LOC105223346;LOC105223347;LOC105223349;LOC105223350;LOC105223352;LOC105223353	;LOC105223352;LOC105223353					;LOC105223347;LOC105223346;LOC105223349;LOC105223345;LOC105223350
	lnc33805.2	;LOC105223345;LOC105223346;LOC105223347;LOC105223349;LOC105223350;LOC105223352;LOC105223353	;LOC105223352;LOC105223353					;LOC105223346;LOC105223347;LOC105223350;LOC105223345;LOC105223349
	lnc33805.3	;LOC105223345;LOC105223346;LOC105223347;LOC105223349;LOC105223350;LOC105223352;LOC105223353	;LOC105223352;LOC105223353					;LOC105223350;LOC105223345;LOC105223349;LOC105223346;LOC105223347
	lnc33805.4	;LOC105223345;LOC105223346;LOC105223347;LOC105223349;LOC105223350;LOC105223352;LOC105223353	;LOC105223352;LOC105223353					;LOC105223347;LOC105223346;LOC105223349;LOC105223345;LOC105223350
	lnc33806.1	;LOC105223345;LOC105223346;LOC105223347;LOC105223349;LOC105223350;LOC105223352;LOC105223353	;LOC105223353			;LOC105223352		;LOC105223350;LOC105223349;LOC105223345;LOC105223346;LOC105223347	LOC105223357LOC105223358
	lnc33844.1	;LOC105223357;LOC105223358							LOC105223358LOC105223357
	lnc33844.2	;LOC105223357;LOC105223358							LOC105223358LOC105223357
	lnc33844.3	;LOC105223357;LOC105223358							LOC105223358LOC105223357
	lnc33846.1	;LOC105223357;LOC105223358							LOC105223357LOC105223358
	lnc33846.2	;LOC105223357;LOC105223358							LOC105223357LOC105223358
	lnc33848.2	;LOC105223357;LOC105223358							LOC105223358LOC105223357
	lnc33850.2	;LOC105223357;LOC105223358							LOC105223357LOC105223358
	lnc33851.1	;LOC105223357;LOC105223358							LOC105223358LOC105223357
	lnc33852.1	;LOC105223357;LOC105223358							LOC105223358LOC105223357
	lnc33854.1	;LOC105223357;LOC105223358							LOC105223358LOC105223357
	lnc33857.1	;LOC105223357;LOC105223358
	lnc33869.1	;LOC105223360;LOC105223361;LOC105223362				;LOC105223362;LOC105223361		;LOC105223360
	lnc33871.1	;LOC105223360;LOC105223361;LOC105223362				;LOC105223362;LOC105223361		;LOC105223360
	lnc33872.1	;LOC105223360;LOC105223361;LOC105223362				;LOC105223362;LOC105223361		;LOC105223360
	lnc33873.1	;LOC105223360;LOC105223361;LOC105223362				;LOC105223362		;LOC105223360;LOC105223361	LOC105223370
	lnc33874.1	;LOC105223360;LOC105223361;LOC105223362;LOC105223370						;LOC105223362;LOC105223360;LOC105223361	LOC105223370
	lnc33875.1	;LOC105223360;LOC105223361;LOC105223362;LOC105223370						;LOC105223361;LOC105223360;LOC105223362	LOC105223372LOC105223370
	lnc33877.1	;LOC105223360;LOC105223361;LOC105223362;LOC105223370;LOC105223372						;LOC105223362;LOC105223360;LOC105223361	LOC105223370LOC105223372
	lnc33878.1	;LOC105223360;LOC105223361;LOC105223362;LOC105223370;LOC105223372						;LOC105223361;LOC105223362;LOC105223360	LOC105223372LOC105223370
	lnc33879.1	;LOC105223360;LOC105223361;LOC105223362;LOC105223370;LOC105223372						;LOC105223360;LOC105223362;LOC105223361	LOC105223372LOC105223370
	lnc33880.4	;LOC105223360;LOC105223361;LOC105223362;LOC105223370;LOC105223372						;LOC105223361;LOC105223360;LOC105223362	LOC105223364LOC105223372LOC105223370
	lnc33882.1	;LOC105223360;LOC105223361;LOC105223362;LOC105223370;LOC105223372;LOC105223364						;LOC105223360;LOC105223362;LOC105223361	LOC105223364LOC105223372LOC105223370
	lnc33883.1	;LOC105223360;LOC105223361;LOC105223362;LOC105223370;LOC105223372;LOC105223364						;LOC105223361;LOC105223362;LOC105223360	LOC105223372LOC105223364LOC105223370
	lnc33884.1	;LOC105223370;LOC105223372;LOC105223364							LOC105223374LOC109579369LOC105223363LOC105223364LOC105223373LOC105223366LOC105223365LOC105223368
	lnc33889.1	;LOC105223370;LOC105223372;LOC105223364;LOC105223373;LOC105223363;LOC109579369;LOC105223374;LOC105223365;LOC105223366;LOC105223368		LOC105223372				;LOC105223370
	lnc33932.1	;LOC105223375;LOC105223376;LOC105223377;LOC105223378	;LOC105223378					;LOC105223375;LOC105223376;LOC105223377
	lnc33946.1	;LOC105223378;LOC109579371	;LOC105223378			;LOC109579371
	lnc33946.3	;LOC105223378;LOC109579371	;LOC105223378			;LOC109579371			LOC105223394LOC105223396LOC105223391LOC105223393LOC105223400LOC105223392LOC105223395
	lnc33994.1	;LOC105223388;LOC105223389;LOC105223400;LOC105223391;LOC105223393;LOC105223392;LOC105223394;LOC105223395;LOC105223396	;LOC105223389					;LOC105223388	LOC105223401
	lnc34009.2	;LOC105223389;LOC105223400;LOC105223391;LOC105223393;LOC105223392;LOC105223394;LOC105223395;LOC105223396;LOC105223401			;LOC105223396	;LOC105223395		;LOC105223389;LOC105223392;LOC105223393;LOC105223400;LOC105223391;LOC105223394
	lnc34013.1	;LOC105223389;LOC105223400;LOC105223391;LOC105223393;LOC105223392;LOC105223394;LOC105223395;LOC105223396;LOC105223401	;LOC105223401			;LOC105223396		;LOC105223392;LOC105223395;LOC105223389;LOC105223394;LOC105223391;LOC105223393;LOC105223400
	lnc34014.1	;LOC105223391;LOC105223393;LOC105223392;LOC105223394;LOC105223395;LOC105223396;LOC105223401	;LOC105223401					;LOC105223395;LOC105223392;LOC105223393;LOC105223391;LOC105223394;LOC105223396
	lnc34014.2	;LOC105223391;LOC105223393;LOC105223392;LOC105223394;LOC105223395;LOC105223396;LOC105223401	;LOC105223401					;LOC105223393;LOC105223391;LOC105223396;LOC105223394;LOC105223395;LOC105223392
	lnc34015.1	;LOC105223392;LOC105223394;LOC105223395;LOC105223396;LOC105223401	;LOC105223401					;LOC105223395;LOC105223392;LOC105223396;LOC105223394
	lnc34015.2	;LOC105223395;LOC105223396;LOC105223401	;LOC105223401					;LOC105223395;LOC105223396
	lnc34017.1	;LOC105223395;LOC105223396;LOC105223401	;LOC105223401					;LOC105223395;LOC105223396
	lnc34017.2	;LOC105223395;LOC105223396;LOC105223401	;LOC105223401					;LOC105223395;LOC105223396
	lnc34017.3	;LOC105223395;LOC105223396;LOC105223401	;LOC105223401					;LOC105223396;LOC105223395
[truncated: 3,565 more rows]
