# Supplementary material for: Cuticular competing endogenous RNAs regulate insecticide penetration and resistance in a major agricultural pest
Source: BMC Biol. 2023 Sep 5;21:187. doi: 10.1186/s12915-023-01694-z (PMC10478477; doi:10.1186/s12915-023-01694-z)
Supplement: Supplementary file 4 — Additional file 4. The individual data values for Fig. 1A-C, E-G, 2A-C, 2E-H, 2J, 3A-B, 3D-F, 3H-J, 4A-D, 4E-H, 4J-L, 5A, 5C-D, S1B-C, S2A-D, S3C, S3E, S3G, S5G-H, S5K-L, S5N, Table. 1, 2, S1, S2. [file 12915_2023_1694_MOESM4_ESM.xlsx]

## Sheet: Fig.1
	A	MS			MR				B		MS				MR
		73.1705	78.3154	83.0261	34.0058	22.1293	29.3036			Chitin content	3.33238	2.92889	2.93036	2.60439	3.90172	4.50251	3.84157	3.54326
										CHS1 expression	0.758422	1.21014	0.957331	1.07411	3.81392	4.07058	3.44819	3.34809
	E	MS	MR	dsGFP	dsCHS1				C		dsGFP				dsCHS1
		11.46	17.36	18	14.42					Chitin content	4.15547	3.74235	4.00011	3.39464	3.17435	3.21944	3.45502	3.20666
		11.366	15.08	16.7	12.32					CHS1 expression	0.992	0.936	0.744	1.328	0.264	0.6	0.688	0.528
		11.04	13.96	13.28	13.4
		11.325	15.02	11.72	9.532
		11.2	17.06	12.14	11.7
		10.148	14.34	16.4	13.94			G			mortality
		10.816	16.22	15.24	13.18					Total number	12h	24h	36h	48h	60h	72h	Alive
			12.204	14.7	12.54				dsCHS1	60	19	7	7	1	3	2	21
			17.4	13.1	11.86				dsGFP	60	10	0	12	1	4	1	32
			16.7	17.82	12.06
	F	dsGFP	dsCHS1
		19.4408	35.9386
		25.2944	41.9588
		23.322	34.1581

## Sheet: Fig.2
A	NC mimic				miR-994 mimic					C	NC mimic	miR-994 mimic	NC inhibitor	miR-994 inhibitor
	0.85842	0.76304	0.727273	1.65127	24.8525	113.377	84.5127	52.6677			13.3	13.62	11.38	12
	NC inhibitor				miR-994 inhibitor						14.02	12.48	12.16	12.18
	1.90555	0.224927	0.789279	1.08024	0.074899	0.083302	0.140129	0.103293			19.44	10.134	10.31	12.84
											16.9	13.18	11.34	12.04
											15.18	13.12	11.66	14.18
E	NC mimic	miR-994 mimic									17.2	15.78	12.64	12.38
	19.356	35.5626									18.24	13.26	11.86	13.44
	18.4599	34.6488									15.86	13.52	11.7	12.22
	27.1957	35.025									14.98	12.5	11.02	11.842
F	NC mimic	miR-994 mimic										12.92	9.956	11.52
	0.407481	4.77363
	1.22654	2.9706
	0.867977	3.40013
											B			mortality
G	NC mimic				miR-994 mimic								Total number	12h	24h	36h	48h	60h	72h	Alive
	1.30414	1.36114	0.72916	0.605557	0.307066	0.404783	0.308144	0.331064				miR-994 mimic	60	13	1	6	3	2	9	26
	NC inhibitor				miR-994 inhibitor							NC mimic	60	33	6	6	4	1	2	8
	0.65536	1.15324	1.60238	0.589027	2.8239	1.85748	4.35558	3.49942				miR-994 inhibitor	60	15	2	2	6	2	2	31
												NC inhibitor	60	33	1	1	2	5	1	17
H		miR-994				CPCFC
	A3	1.15983	0.996228	0.836869	1.00707	43.7101	50.5507	22.9797	40.7304
	A5	1.28666	0.734559	1.41678	1.97973	10.6319	6.05217	7.29275	10.5623
	A7	1.69024	2.65394	2.48468	2.48845	2.50435	2.7942	1.2058	2.73623
	A9	1.77935	1.33663	2.4314	1.69354	1.41449	0.707246	0.324638	1.55362
J		NC mimic				miR-994 mimic
	CPCFC-wt	1.04619	1.07509	0.906273	0.972445	0.728768	0.92484	0.874121	0.764653
	CPCFC-mut	0.956784	0.987769	1.05607	0.999378	0.998325	1.04217	0.994098	0.976346

## Sheet: Fig.3
A		MS				MR
	A1	20.1739	25.542	35.6638	15.1073	69.4841	29.7971	36.1275	58.029
	A3	43.7101	50.5507	22.9797	40.7304	43.6058	35.2	57.913	51.0493
	A5	10.6319	6.05217	7.29275	10.5623	39.1768	27.6522	28.6841	21.0667
	A7	2.50435	2.7942	1.2058	2.73623	8.88116	11.6406	15.5362	12.6261
	A9	1.41449	0.707246	0.324638	1.55362	2.74783	3.88406	7.11884	5.64638
B		MS				MR
	PR-cuticle	29.1632	37.8085	42.7588	18.1598	117.998	58.1707	88.2196	78.0739
	AB-cuticle	39.6497	25.0247	23.2527	18.548	58.0359	72.9852	39.1085	85.1996
	FB	1.24174	1.58626	0.747853	0.424148	4.23575	3.39787	2.75306	3.46396
	MG	0.003643	0.001041	0.007806	0.002082	0.022378	0.004684	0.010409	0.008847
	MT	0.009888	0.022899	0.008327	0.031226	0.014572	0.03695	0.08535	0.145199
	D	Protein(+)chitin(-)	protein(+)chitin(+)
		0.187455	0.152551
		0.177189	0.163844
		0.178216	0.16179
	E	dsCPCFC				dsGFP
		0.632353	0.768665	0.220588	0.634615	0.830882	0.879525	1.16516	1.12443
	F	dsGFP						dsCPCFC
		1.00242	1.19131	0.962292	0.987684	0.959297	0.896994	0.650256	0.790913	0.762429	0.678442	0.909667	0.825114
	G	dsGFP	dsCPCFC		I	dsGFP	dsCPCFC
		14.9	13.1			20.5501	45.9862
		16.12	9.268			24.7076	45.9957
		13.52	13			24.8782	39.5995
		17.72	12.96
		14.5	13.22
		13.2	10.8		J			mortality
		12.78	13.78				Total number	12h	24h	36h	48h	60h	72h	Alive
		14.62	15.56			dsCPCFC	60	21	23	2	1	1	1	11
		15.76				dsGFP	60	7	13	4	4	2	1	29
		15.04

## Sheet: Fig.4
												J	dsGFP	dslnc19419		K	dsGFP	dslnc19419
A		MS				MR							18.16	11.16			31.892	49.3159
	Whole body	0.826329	0.928889	1.35388	0.890905	5.81458	2.47268	4.51683	3.32535				15.18	13.9			37.1777	48.8036
	pronotum cuticle	0.936353	1.4113	1.25721	0.395131	2.16344	1.56058	1.7553	3.10484				13.38	14.28			40.0421	45.7172
													17.28	13.82
	B	NC mimic				miR-994 mimic							16.98	12.66
		1.2633	0.926091	0.760249	1.05036	0.308772	0.38199	0.487676	0.338925				13.14	13.26
		NC inhibitor				miR-994 inhibitor							16.52	15.52
		0.818233	0.76841	1.5832	0.830159	1.59115	1.54027	2.18929	1.45321				14.68	15
													13.5	12.92
													12.58	13.2
C		miR-994				lnc19419
	A3	1.15983	0.996228	0.836869	1.00707	2.214	1.69303	2.30697	1.09826
	A5	1.28666	0.734559	1.41678	1.97973	1.04144	2.61713	1.77423	1.59166
	A7	1.69024	2.65394	2.48468	2.48845	0.471884	0.622342	0.80037	3.28671			L			mortality
	A9	1.77935	1.33663	2.4314	1.69354	1.10532	1.01437	1.13743	0.742876					Total number	12h	24h	36h	48h	60h	72h	Alive
													dslnc19419	66	29	8	4	6	3	3	13
	D	NC mimic	miR-994 mimic										dsGFP	60	8	15	6	3	3	0	25
		1.38478	4.29075
		0.870108	8.96924
		0.618277	2.72571
		1.12683	3.24881
E		NC mimic				miR-994 mimic
	lnc19419-wt	1.01677	1.01008	1.07018	0.902971	0.504498	0.767113	0.814383	0.799016
	lnc19419-mut	1.11809	0.978663	1.06046	0.842789	1.09316	1.08853	1.01875	1.06101
G		dsGFP				dslnc19419
	lnc19419	0.595649	1.03607	1.19209	1.17619	0.495236	0.321652	0.482312	0.344187
	CPCFC	0.935949	0.959154	0.742255	1.36264	0.406646	0.485733	0.738624	0.712104
H	dsGFP						dslnc19419
	0.656005	1.35624	0.938085	1.40756	0.900544	0.741562	0.506731	0.765175	0.756858	0.50749	0.617804	0.678065

## Sheet: Fig.5
A		MS				MR				GX
	CHS1	1.03081	0.719689	1.26804	0.981463	3.77605	3.88828	3.6731	4.40205	6.26779	3.36473	3.04534	3.36348
	CPCFC	1.4256	0.636491	1.23337	0.704539	5.89684	4.35968	3.71809	3.61407	3.51856	4.43526	2.83614	2.98366
	lnc19419	0.713027	1.17432	1.64812	0.464534	7.47473	7.88966	9.22949	6.58044	6.6509	3.74038	5.52295	5.55355
	miR-994	74.2221	33.766	56.2256	46.6227	0.916447	1.02858	1.41865	0.627089	0.87423	1.05585	0.709323	1.3606
	C	MS	MR	GX		D	MS	MR	GX
		11.46	17.36	15.08			73.1705	34.0014	30.8415
		11.366	15.08	15.12			78.3154	22.1265	43.7797
		11.04	13.96	14.78			83.0261	29.2997	28.9975
		11.325	15.02	14.84
		11.2	17.06	15.16
		10.148	14.34	13.84
		10.816	16.22	15.32
			12.204	14.74
			17.4	15.14
			16.7	13.46

## Sheet: Fig.S1
B		CHS1								CHS1a								CHS1b								CHS2
		MS				MR				MS				MR				MS				MR				MS				MR
	A1	23.399	28.0415	36.9845	30.8187	30.6114	39.7409	42.4249	26.3627	31.1097	33.9355	42.3871	45.6774	47.0065	50.4387	33.4194	54.2323	14.9193	17.5088	19.4316	17.8737	18.0983	24.2807	22.0632	31.593	1.33015	1.22832	1.01034	1.07717	1.27128	1.24264	1.13286	1.35879
	A3	21.7306	26.9016	30.3834	19.544	28.6943	41.5337	40.8912	36.7668	32.2452	36.4387	36.2839	35.4839	32.0645	36.3097	54.0258	63.8839	13.1088	13.5088	13.1649	10.8772	16.4281	17.7403	26.3228	22.9895	1.24105	0.607796	1.19968	0.951472	0.848051	1.33333	1.34288	1.82657
	A5	6.12435	9.77202	7.73057	8.67357	30.7979	32.8705	27.8446	27.0363	8.45161	11.7548	12.6194	12.671	38.2323	28.8516	40.1677	30.8	6.37895	8.07018	4.49825	6.62456	14.6386	14.7298	14.7439	15.8456	1.99841	2.2864	2.15752	1.69769	1.44312	1.44948	1.94749	1.33015
	A7	2.41451	2.62176	0.694301	1.97927	9.72021	16.1762	11.886	7.86529	4.02581	2.32258	1.57419	3.10968	9.71613	13.4193	14.5677	8.8	2.37895	1.56491	0.877193	2.29474	6.92632	7.08772	8.57544	5.61404	2.0366	1.85362	1.62928	2.52983	2.10183	2.55688	1.90931	2.76054
	A9	1.49223	1.11917	0.42487	0.963731	4.82902	2.47668	4.88083	4.17617	1.87097	0.941935	0.43871	0.748387	5.03226	2.91613	5.31613	6.77419	1.28421	0.645614	0.196491	1.87368	3.75439	2.00702	4.79298	3.77544	1.75974	3.82498	1.82816	2.13206	2.41209	1.84566	1.22037	1.99523
C		CHS1								CHS1a								CHS1b								CHS2
		MS				MR				MS				MR				MS				MR				MS				MR
	PR-cuticle	55.3745	47.8485	60.2875	30.609	102.768	109.107	68.6935	73.4395	45.4606	38.0412	43.9821	27.4498	82.2796	114.004	62.215	73.7688	54.5805	45.5333	47.1285	34.7642	79.535	101.07	65.4976	73.8959	2.86985	0.204055	0.298234	0.28123	0.783519	0.133421	0.64879	0.491825
	AB-cuticle	69.2958	29.4959	24.4021	30.0185	83.0908	46.1175	56.3089	47.0403	68.1828	36.5968	36.3548	32.0914	78.4749	44.371	42.7814	50.8943	111.699	49.2228	44.9317	67.8406	73.6081	44.6764	50.1789	50.2537	0.464356	0.412034	0.207979	0.332243	1.10137	0.28777	0.812296	0.77567
	FB	1.1287	1.45702	0.536183	0.878096	4.32637	3.50267	2.52355	2.99951	1.27419	1.77957	0.532258	0.413978	2.9767	2.04659	1.25448	2.37814	1.16423	1.4748	0.619512	0.741463	2.66179	2.07967	1.02439	2.65366	0.941792	1.23741	0.933944	0.886854	1.26357	0.677567	0.694572	0.580772
	MG	0.025255	0.013599	0.031083	0	0.042739	0.02137	0.095192	0.067994	0.030466	0.030466	0.026882	0.051971	0.089606	0.03405	0.09319	0.091398	0.021138	0	0.019512	0.026016	0.029268	0.02439	0.043902	0.026016	51.3172	26.1007	34.1635	37.5304	30.2956	25.3355	34.4735	33.1131
	MT	0.046625	0.062166	0.095192	0.137931	0.135988	0.114619	0.106848	0.134046	0.0681	0.109319	0.125448	0.172043	0.087814	0.103943	0.09319	0.155914	0.01626	0.102439	0.055285	0.03252	0.021138	0.055285	0.091057	0.226016	0.604317	0.313931	0.202747	0.558535	1.2675	1.41269	0.718116	0.776978

## Sheet: Fig.S2
A	miR-309b	-0.63529	-0.63529	-0.63529	1.902	-0.29097	0.29484		B	miR-318	10440.4
	miR-5b	-0.73543	-0.73543	-0.73543	0.384764	0.024646	1.79688			miR-994	9376.17
	miR-309a	-0.87386	-0.87386	-0.87386	1.39443	0.536965	0.690184			miR-286	4529.37
	miR-4	-0.87937	-0.87937	-0.82829	0.954452	0.304561	1.32801			miR-6	1905.96
	miR-5a	-0.84743	-0.84743	-0.82041	0.947915	0.165675	1.40167			miR-11595	407.31
	miR-11595	-0.91746	-0.91537	-0.8921	0.733422	0.953605	1.03791			miR-5a	122.49
	miR-6	-0.77466	-0.77466	-0.77227	1.71288	0.0992	0.50952			miR-4	100.41
	miR-286	-0.9088	-0.9088	-0.89614	1.1482	0.757918	0.807631			miR-309a	42.55
	miR-994	-0.91746	-0.91537	-0.8921	0.733422	0.953605	1.03791			miR-5b	31.08
	miR-318	-0.86053	-0.8599	-0.85128	1.32662	0.261763	0.983326			miR-309b	13.17
	miR-958	1.25827	0.483309	0.770621	-1.40397	-0.50888	-0.59934
	C		MS				MR
		miR-11595	1.54022	1.13869	1.13806	1.46505	0.702205	0.849662	1.03044	1.41769
		miR-286	0.632947	0.566747	0.905177	0.87095	1.3187	0.766276	0.708302	1.20673
		miR-309a	3.46694	2.79297	1.67813	2.74575	0.511522	0.888175	0.823196	1.77711
		miR-309b	17.7069	16.9895	7.47054	20.1622	1.01611	1.2351	0.271713	1.47708
		miR-6	39.9094	25.5402	16.8217	29.5983	0.401676	2.49647	0.443572	0.658288
		miR-318	67.0687	32.3536	15.5752	59.9721	0.0439829	3.4167	0.48835	0.0509643
		miR-4	12.815	10.4891	9.29773	17.9799	0.767291	1.29773	0.824828	1.11015
		miR-5a	50.1114	31.3389	16.1623	50.2858	0.266561	2.92901	0.388779	0.415646
		miR-5b	40.9137	39.5759	16.739	50.2849	0.0927694	3.53303	0.167219	0.206977
		miR-994	12.3307	8.79188	6.4245	13.9104	0.51553	1.47501	0.961886	1.04758
D		miR-6								miR-994								miR-318								miR-286
		MR				MS				MR				MS				MR				MS				MR				MS
	PR-cuticle	31.866	3.54172	5.88014	11.9765	19.1751		7.54642	5.86604	3.46913	3.07444	2.76976	3.38742	14.5399	14.3174	12.0425	21.2178		13.1085	8.33962	7.34434	10.2028		4.09906	7.9717	4.91387	3.86561	3.77031	4.03421	5.2413	8.06109	2.38974	6.00855
	AB-cuticle	1.44536	28.4418	1.25499	0.733255	14.6557	3.50881	6.19036	0.124559	9.11852	8.58119	7.34495	3.39573	10.2629	28.5853	8.05078	9.81096	5.09906		3.27359	3.3066	5.22642	5.1934	7.49528	3.45755	1.44655	11.0177	0.904093	1.41723	3.58461	4.66219	5.26817	2.76848
	FB	1.51821	1.25499	2.0188	1.9953	0.611046	0.864865	2.0094	0.514689	1.05666	1.81743	8.71506	2.01593	16.6804	3.30664	2.23289	7.51806	5.48585	1.68868	1.60849	3.40566	1.24528	1.82075	3.15094	1.19811	3.29139	1.73244	1.71533	5.44655	1.64203	2.20892	5.75932	1.45877
	MG	2.25852	2.04935	2.43243	2.0376	5.23619	4.49119	3.93419	1.23854	4.83878	4.35822	4.5438	2.51494	3.60623	3.62516	3.94091	2.91379	3.88679	2.79245	2.92453	1.89623	8.87736	6.32547	6.2217	3.83491	1.29017	1.06536	1.58583	1.22663	5.01161	2.60232	3.26207	1.78864
	MT	1.00823	1.87309	2.54524	1.52761	0.39483	1.03878	0.761457	1.15629	0.523947	1.42089	1.36134	0.693826	5.02574	8.30698	6.12995	7.62054	2.34906	4.63208	4.32547	2.10377	0.523585	1.56604	1.07075	0.839623	1.08491	2.47526	2.62676	1.78375	0.75504	1.35614	0.882101	1.00672

## Sheet: Fig.S3
	E	LOC105229941	5461.88		C	Tachykinins	106.127
		LOC105233903	3476.89			Aldehyde dehydrogenase	136.416
		LOC105231180	1292.01			Chitin synthetase	174.707
		LOC105231178	765.424			Major royal jelly protein	176.751
		LOC105224837	338.28			Cuticle protein	5461.88
		LOC105222455	256.593
		LOC105223825	178.797
		LOC105233883	77.154
		LOC105231415	47.2155
		LOC105232740	20.3554
		LOC105222476	21.0696
		LOC105225319	6.135
		LOC105223258	5.15406
		LOC105228054	4.03615		G		NC mimic				miR-994 mimic
		LOC105232752	4.24233			CHS1	0.465164	0	2.90656	0.628273	10.523	4.21581	0.579842	4.14765
		LOC105223941	2.83033			uncharacterized protein	0.984622	1.02649	1.35692	0.631969	1.20314	0.666664	1.32603	0
		LOC109580040	3.50433			major royal jelly protein	0	0.889919	3.11008	0	1.68766	1.11816	3.00512	0.16859
		LOC105228110	3.14288
		LOC105232753	2.78958
		LOC105232629	0.919579

## Sheet: Fig.S5
	G	lnc63842.1	-0.81452	-0.84497	-1.05473	0.988215	0.714634	1.01137		H	lnc19419.19	1865.17
		lnc3443.1	-0.79914	-1.07575	-0.63702	1.2817	0.168516	1.0617			lnc19419.16	1770.4
		lnc38297.2	-0.89463	-1.0304	-0.79079	0.752244	1.0789	0.884685			lnc19419.6	480.799
		lnc59065.1	-0.73755	-1.05643	-0.81458	0.571124	0.648124	1.38931			lnc38297.2	22.2017
		lnc25588.1	-0.78852	-0.9414	-0.93992	1.03903	1.13098	0.499832			lnc29417.1	20.2522
		lnc19419.6	-1.06319	-0.52836	-0.68419	0.210024	1.72012	0.345587			lnc3443.1	18.9435
		lnc19419.19	-0.69451	-1.05036	-0.95001	0.882387	0.693266	1.11922			lnc1294.2	17.046
		lnc19419.16	-0.69347	-0.84983	-1.04106	1.3525	0.36587	0.865995			lnc25588.1	13.7081
		lnc37707.10	-0.89243	-0.89243	-0.89243	0.753113	0.652046	1.27214			lnc37707.10	11.6032
		lnc18547.4	-0.58136	-0.58136	-0.58136	-0.55888	1.86628	0.436696			lnc63842.1	11.3275
		lnc29417.1	-0.74124	-0.81474	-0.82245	0.340098	0.341942	1.69639			lnc59065.1	10.9733
		lnc1294.2	-0.66851	-0.89375	-1.07096	0.515804	0.835585	1.28183			lnc18547.4	10.298
		lnc18547.9	0.615809	0.794324	1.26596	-0.8945	-0.88863	-0.89297
		lnc40501.8	1.26015	1.25441	-0.23209	-0.58905	-0.80318	-0.89024
		lnc60040.1	1.58916	0.925879	-0.4648	-0.69083	-0.67628	-0.68313
		lnc42473.2	0.804551	1.67157	-0.49459	-0.70477	-0.60556	-0.67121
		lnc26807.1	1.05449	0.490456	1.1035	-0.83739	-0.69505	-1.11601
		lnc38800.1	0.88309	1.62602	-0.61043	-0.59861	-0.64163	-0.65844
		lnc24197.3	-0.15405	0.315036	1.86812	-0.72687	-0.57737	-0.72487
		lnc3546.2	0.272622	1.20263	1.11385	-0.81593	-0.86537	-0.9078
K		NC mimic				miR-994 mimic				NC inhibitor				miR-994 inhibitor
	lnc1294	1.17639	1.16467	0.820024	0.838909	0.154986	0.809687	2.29809	1.32617	0.618165	0.675042	0.249365	2.45743	4.48651	1.51263	1.44465	0.832078
	lnc18547	0.975332	1.00655	1.19763	0.820486	0.951526	1.01699	1.8686	1.86066	1.01258	1.28248	0.746058	0.958883	0.729096		0.637912	0.932174
	lnc25588	1.14792	0.998093	0.923084	0.930904	0.889972	1.37295	1.11027	1.31869	1.04764	1.05989	0.639948	1.25253	5.61186	0.237993	3.70362	3.62672
	lnc29417	1.41511	0.971129	0.826161	0.787602	0.449709	0.646754	0.463163	1.27201	0.457764	0.580681	1.00672	1.95483	0.296632	0.454717	0.488427	0.954866
	lnc3443	1.33197	1.37457	0.742372	0.551081	0.32826	0.689289	0.306415	0.389354	0.686974	0.787273	0.426332	2.09942	1.42172	0.412969	1.02829	0.772073
	lnc37707	1.17017	1.33379	1.12928	0.366755	1.4269	0.777765	1.63102	1.50875	0.509275	0.632059	1.60321	1.25546	2.27355	1.90237	1.09029	3.71287
	lnc38297	1.48594	1.06416	0.765107	0.684795	0.752692	0.970446	0.806196	0.756757	0.908081	0.971658	1.03174	1.08852	0.920426	1.0518	1.07278	0.893987
	lnc59065	0.911478	1.24513	1.04009	0.803304	0.643478	0.925043	0.660261	1.25409	1.20501	0.769675	0.994551	1.03076	1.33853	1.27624	1.0553	1.06697
	lnc63842	1.22671	1.06963	0.959367	0.744298	0.755288	1.12208	1.16836	0.965175	0.888226	0.907832	0.972296	1.23165	1.29899	0.899094	0.959936	1.0894
	L		NC mimic				miR-994 mimic
		lnc59065	0.0831191	3.71715	0.152056	0.0476731	0.0553832	0.00113962	1.68647	0.0566374
		lnc37707	0.00166872	3.92925	0.0408843	0.028193	0	0.0258873	0.00855406	0
		lnc34213	0.673291	1.58629	1.46322	0.277198	0.846286	0.446401	0.431719	0.707935
		lnc63842	0.477656	1.76915	1.6393	0.113898	0.494015	0.217531	0.244474	0.538289
		lnc25588	0.816233	1.69539	0.769224	0.719153	40.2758	1.13125		2.38291
		lnc18457	0.411197	3.20023	0.00482264	0.383748	2.26831	0.00023047	0.559731	0.0602722
		lnc38297	0.49774	1.50281	1.57377	0.425674	0.591796	0.497422	0.578468	0.811738
		lnc29417	1.03246	0	1.10869	0.858848	0.893399	1.19206	0.260377	1.08419
		lnc1294	3.43205	0.120328	0.162864	0.284762	0.0243874	0.190235	0.100204	0.0665143
N		dsGFP				dslnc19419
	CPCFC	0.830882	0.879525	1.16516	1.12443	0.632353	0.768665	0.220588	0.634615
	lnc19419	0.9679	1.0136	1.044	0.9744	0.5939	0.4025	0.2674	0.3134
	miR-994	1.08633	0.994058	1.11483	0.804784	1.29288	1.44008	1.23486	0.900602

## Sheet: Table 1
			Strains	malathoin injection			malathoin topical application
				malathoin (ng/fly)	Number of deaths	Total flies	malathoin (ng/fly)	Number of deaths	Total flies
			MR	1000	12	90	2000	60	14
				1250	35	90	3000	60	24
				1500	63	90	3500	60	30
				1750	79	90	4000	60	38
				2000	81	90	5000	60	40
			MS	20	2	75	25	10	69
				25	4	75	50	23	69
				35	17	75	100	46	69
				40	39	75	200	66	69
				50	43	75	400	69	69

[truncated: 3 more sheets: Table 2, Table S1, Table S2]
